# Supplementary material for: What do malaria program officers want to learn? A survey of perspectives on a proposed malaria short course in Nigeria
Source: PLoS One. 2021 Sep 29;16(9):e0257890. doi: 10.1371/journal.pone.0257890 (PMC8480891; doi:10.1371/journal.pone.0257890)
Supplement: S1 Dataset — https://zenodo.org/record/5067680#.YOA2f-gzbIU. (XLSX) [file pone.0257890.s004.xlsx]

## Sheet: Sheet1
S/NUMBER	3.Highest educational qualification	Position by place of work	7. Number of years of working in the disease control programme	8a. Are you currently working in a Malaria Programme?	8b. If you are not working in malaria control programme currently, have you worked in malaria programme in the past?	9a. How many years ago did you work in the malaria control programme?	9b. Have you attended a Malaria workshop in the last two years?	10. List malaria-related workshops attended in the last two years:	Title of course/workshop	11. Current job description List important tasks to be performed	Actual job description	Current job/tasks you perform	If the current job is not the actual job description why is this so?	12. Training needs in Malaria and its control	It is important to read the instruction below before answering question Q13. Please score the domains of malaria topics you think should be in malaria short course as low priority=1, medium=2, high priority=3)	Section A. Basic Malariology	Parasite phases of development (Priority)	Suggestion on essential topics on Basic Malariology to be included	Malaria Transmission (Priority)	Suggestion on essential topics on Malaria Transmission to be included	Continum of malaria control: prevention- control – elimination and eradication (Priority)	Suggestion on essential topics on Continuum of malaria control to be included	Section B. Clinical presentation of Malaria	Symptoms of malaria (Priority)	Suggestion on essential topics on Symptoms of malaria to be included	Signs of malaria (Priority)	Suggestion on essential topics on Signs of malaria to be included	Myths in recognition of malaria (Priority)	Suggestion on essential topics on Myths in recognition of malaria to be included	Section C. Malaria Diagnosis	Rapid diagnostic test use (Priority)	Suggestion on essential topics on Rapid diagnostic test use to be included	Microscopy for malaria parasite (Priority)	Suggestion on essential topics on Microscopy for malaria parasite to be included	Malaria diagnostic test results interpretation (Priority)	Suggestion on essential topics on Malaria diagnostic test results interpretation to be included	Section D. Malaria Treatment	Knowledge on treatment guideline (Priority)	Suggestion on essential topics on Knowledge on treatment guideline to be included	Treatment of malaria of various degree of severity (Priority)	Suggestion on essential topics on Treatment of malaria of various degree of severity to be included	Section E. Malaria Prevention:	Vector Control (Priority)	Suggestion on essential topics on Vector Control to be included	Bed net/LLIN (Priority)	Suggestion on essential topics on Bed net/LLIN to be included	Indoor residual spraying (IRS) (Priority)	Suggestion on essential topics on Indoor residual spraying (IRS) to be included	Chemoprophylaxis (Priority)
1	Diploma	State malaria officer	1	yes													low	TRAINING ON CASE MALARIA CASE MANAGEMENT	low	TRAINING ON CORRECT AND CONSISTENT USE OF ITTNs	medium	EFFECTIVE COMMUNITY OUTREACH		high	TRAINING ON SIGN AND SYMPTOMS OF MALARIA INFECTION	high	TRAINING ON CLINICAL MANIFESTATIONS OF MALARIA	high	TRAINING ON MYTHS ANF MISCONCEPTIONS ABOUT MALARIA		low	TOPIC ON PROPER STORAGE AND AND ACCURATE USAGE/ UTILIZATION OF RDT	medium	QUALITY STAINING AND PARASITE IDENTIFICATION ON MICROSCOPE	medium	TRAINING OF HEALTH CARE PROVIDERS ON LABORATORY RESULTS OUTCOMES		low	TOPIC ON NATIONAL PROTOCOLS FOR MALARIA TREATMENT	medium	TRAINIG ON SEVERE AND CEREBRAL MALARIA		high	CURRENT MALARIA PREVENTION OF STRATEGIES IN NIGERIA	medium	TRAINING ON ACCESSIBILITY AND USAGE OF NETS	low	COULD NOT SUGGEST ANY TOPIC	medium
2	Postgraduate degree	State malaria officer	1	yes													medium	STAGES OF MALARIA PARASITES DEVELOPMENT	high	TOPIC ON MALARIA ROUTE OF INFECTION	medium	EPIDEMIOLOGY		high	CONTROL AND PREVENTION OF MALARIA PARASITES	high	GENERAL CLINICAL MANIFESTATIONS OF PLASMODIUM SPECIE	high	TOPIC ON BASIC FACTS ABOUT MALARIA		high	THE USE OF RDT IN THE DIAGNOSIS OF MALARIA	high	TOPIC ON QUALITY MICROSCOPIC DIAGNOSIS FOR MALARIA	high	TOPIC ON ACCURATE INTERPRETATION OF LAB RESULTS		high	TOPIC ON NATIONAL GUIDELINE/PROTOCOL	medium	STAGES AND PHASES OF MALARIA TREATMENT		high	AWARENESS CREATION STRATEGIES ON MOSQUITO BREEDING SITES	medium	ACCESSIBILITY, USAGE AND RETENTION OF LLIN/NETS	medium	TOPIC ON INDOOR VECTOR CONTROL	high
3	Diploma	State non-malaria officer	5	no	no		yes										low	BASIC FACTS ABOUT MALARIA	high	BASIC FACTS ON MALARIA	low	EPIDEMIOLOGY OF MALARIA		high	MALARIA CASE MANAGEMENT AND CONTROL	high	OVER VIEW OF MALARIA	high	MODES OF MALARIA TRANSMISSION		high	PHASES OF MALARIA DIAGNOSIS	medium	PHASES OF MALARIA DIAGNOSIS	high	PHASES OF MALARIA DIAGNOSIS		high	CURRENT APPROVED ARTEMESIN COMBINATION THERAPY IN LINE WITH WHO GUIDELINES	high	CASE MANAGEMENT OF SEVERE MALARIAL CONDITIONS		high	CONTROL OF MOSQUITOES BREEDING HABITATS	high	IMPORTANCE OF BET NETS/LLIN IN MALARIA PREVENTION	high	IMPORTANCE OF INSECTICIDES AS A CONTROL/PREVENTION STRATEGY FOR MALARIA INFECTION	high
4	bachelor	State non-malaria officer	1	yes													medium	EPIDEMIOLOGY OF MALARIA	medium	EPIDEMIOLOGY OF MALARIA	high	BASIC FACTS OF MALARIA		medium	EPIDEMIOLOGY OF MALARIA IN THE STATE	medium	PIDEMIOLOGY OF MALARIA IN STATE	medium	PIDEMIOLOGY OF MALARIA IN STATE		medium	MALARIA DIAGNOSTIC METHODS	medium	MALARIA DIAGNOSTIC METHODS	medium	MALARIA DIAGNOSTIC METHODS		medium	CURRENT MALARIA TREATMENT BASE ON NATIONAL GUIDELINES	medium	CURRENT MALARIA TREATMENT BASE ON GUIDELINES		medium	TOPICS ON THE CONTROL OF MOSQUITO BREEDING HABITATS	medium	SIGNIFICANCE OF CONSISTENT USE OF LLIN	medium	USE OF CHEMICALS (INSECTICIDES) FOR THE CONTROL INDOOR MOSQUITOES	medium
5	bachelor	State non-malaria officer	7	no	yes	7	yes		ROLL BACK MALARIA MEETING								medium	MALARIA IN THE STATE	medium	TRANSMISSION LIFE CYCLE	low	MALARIA EPIDEMICS		high	SYMPTOMS OF MALARIA	low	SIGNS AND SYMPTOMS OF MALARIA	medium	AWARENESS ON MALARIA AS TRUE PARASITIC DISEASE		low	USAGE AND PROCEDURES OF RDT IN MALARIA	low	GENERAL DIAGNOSIS OF MALARIA	low	GENERAL DIAGNOSIS OF MALARIA		low	OVERVIEW OF MALARIA TREATMENT	low	CAN NOT SUGGEST A TOPIC		high	RELATIONSHIPS BETWEEN ENVIRONMENT AND THE VECTOR	high	IMPORTANCE OF LLIN FOR THE PREVENTION	medium	IMPORTANCE OF INSECTICIDES SPRAY FOR THE CONTROL OF INDOOR MOSQUITOES	medium
6	bachelor	State non-malaria officer	1	yes							SURVEILLANCE TO DETERMINE NO OF CASES OF MORTALITY AND MORBIDITY DUE TO MALARIA.	COLLECTION, ANALYSIS AND INTERPRETATION OF DATA	IS THE ACTUAL JOB DESCRIPTION				low	LIFE CYCLE OF MALARIA INFECTION	medium	MODES OF TRANSMISSION OF MALARIA	medium	EPIDEMIOLOGY OF MALARIA		medium	SYMPTOMS OF MALARIA	medium	SIGNS AND SYMPTOMS OF MALARIA	medium	MYTHS AND MISCONCEPTIONS ON MALARIA		medium	DIAGNOSIS OF MALARIA USING RDTs	medium	MICROSCOPIC DIAGNOSIS OF MALARIA	medium	GENERAL DIAGNOSIS OF MALARIA		medium	NATIONAL GUIDELINES FOR MALARIA TREATMENT	medium	NATIONAL GUIDELINES FOR MALARIA TREATMENT		medium	PREVENTION OF MALARIA THROUGH VECTOR CONTROL	medium	USAGE OF BED NETS/LLIN	medium	ROLES OF INSECTICIDES FOR MALARIA VECTOR CONTROL	medium
7	bachelor	State malaria officer	9	yes							Logistic/ACSM Officer	Taking stocks malaria commodities. Distribution of malaria commodities to various health facilities, monitoring and supportive supervision, monthly close out, Advocacy visit to stakeholders, social mobilization	Actual				high	None	high	None	medium	None		high	None	medium	None	high	None		high	None	high	None	high	None		high	None	high	None		high	None	high	None	medium	None	high
8	bachelor	State non-malaria officer	4	yes							ADVOCACY COMMUNICATION AND SOCIAL MOB. OFFICER	AWARENESS, SENSITIZATION AND MOBILIZATION	IT IS PLEASE				medium	CASE DEFINITION, PREVENTION AND MANAGEMENT OF MALARIA	medium	MODE OF TRANSMISSION	low	OVERVIEW OF MALARIA		medium	COMMON SYMPTOMS AND ADVANCED SYMPTOMS OF MALARIA	high	COMMON SYMPTOMS AND ADVANCED SYMPTOMS AND SIGNS OF MALARIA	high	COMMON CULTURAL BELIEVES AND TABOOS ON MALARIA		high	MALARIA DIAGNOSTIC APPROACH USING RAPID TEST STRIPS/KIT	medium	MALARIA DIAGNOSTIC APPROACH THROUGH MICROSCOPY	low	MALARIA DIAGNOSTIC APPROACH AND INTERPRETATION OF RESULTS		low	CURRENT MALARIA MANAGEMENT IN NIGERIA	low	CURRENT MALARIA MANAGEMENT IN NIGERIA		medium	PERSONAL HYGIENE AND ENVIRONMENTAL SANITATION	high	USE OF NETS AND THEIR IMPORTANCE	low	STRATEGIES FOR INDOOR MOSQUITO CONTROL USING CHEMICALS	low
9	Postgraduate degree	State non-malaria officer	7	no	yes	8	no				Emergency Preparedness % Response Officer	Investigating and responding to outbreaks	NA				medium	Different species of malaria parasite and the severity of malaria transmitted by each specie	high	Chains of transmission Modes of transmission	high	Different control measures		high	Symptoms of different typed of malaria	high	Signs of different types of malaria	medium	Disabusing myths of malaria through effective communication		high	Practicals	high	Practicals	high	Practicals		medium	Treatment of malaria in different age groups Treatment of mild malaria IPT in pregnancy	high	Nil		high	Biological means of vector control Resistance to chemical vector control measures	high	Care of LLIN Alternatives to costly LLIN	medium	Nil	medium
10	Postgraduate degree	State non-malaria officer	2	no	yes	4	yes		Malaria Elimination		SOML Program Officer	Implementation of six pillars and two enablers under SOML Program	No				high	Emphasis on transmission	high	Nil	high	Nil		high	Mild and severe symptoms	medium	Nil	medium	Nil		high	Practical sessions	medium	Practical sessions	high	Practical sessions		medium	Management of mild malaria	high	Nil		high	Biological methods of vector control	high	Maintenance of LLIN	medium	Nil	medium
11	bachelor	State non-malaria offer	6	yes							M&E Officer	Data and report collection	Nil				high	Definition of parasite Types of parasite Susceptible hosts	high	Seasonal transmission of malaria	high	Nil		high	Classes of malaria	high	Nil	high	Nil		high	Practical sessions on RDT	high	Practical sessions on microscopy	high	Practicals on valid and invalid results		high	Treatment protocols	high	Treatment of severe malaria		high	Nil	high	Demonstration of hanging of LLIN	high	Nil	high
12	bachelor	State non-malaria officer	12	no	yes	3	no				IMCI	Managing the IMCI program in the state	No				low	Nil	low	Nil	medium	Nil		high	Nil	high	Nil	high	Nil		high	Nil	high	Nil	medium	Nil		high	Nil	high	Nil		high	Nil	medium	Nil	low	Nil	low
13	Diploma	LGA non-malaria officer	0	no	yes	1	yes		SEASONAL MALARIA CHEMOTHERAPY (SMC)								low	LIFE CYCLE OF MALARIA	medium	MALARIA MODES OF TELRANSMISSION	low	CAN NOT SUGGEST A TOPIC		medium	SYMPTOMS OF MALARIA	medium	SIGNS OF MALARIA	medium	TABOOS AND COMMUNITY PERCEPTION ON MALARIA		medium	USEFULNESS OF RDT IN THE DIAGNOSIS OF MALARIA	medium	USE OF MICROSCOPIC PROCEDURES FOR MALARIA SCREENING	medium	LABORATORY RESULTS AND THEIR INTERPRETATION		high	CURRENT MALARIA TREATMENT GUIDELINES IN NIGERIA	low	VARIOUS DEGREES OF MALARIA INFECTION AND TREATMENT		medium	CAUSES OF MALARIA AND MALARIA VECTOR	medium	TOPIC ON BED NET AND USAGE	medium	USE OF INSECTICIDES FOR EFFECTIVE MALARIA CONTROL	low
14	Diploma	LGA non-malaria officer	2	no	no		no										low	EPIDEMIOLOGY OF MALARIA	medium	MODES OF MALARIA TTANSMISSION	low	OVERVIEW OF MALARIA		medium	GENERAL SYMPTOMS OF MALARIA	medium	SIGNS AND SYMPTOMS OF MALARIA	low	TRADITIONAL BELIEVE BY COMMUNITY MEMBERS ON MALARIA		medium	PRINCIPLES OF MALARIA SCREENING METHODS	medium	PRINCIPLES OF MALARIA SCREENING METHODS	medium	PRINCIPLES OF MALARIA SCREENING METHODS AND RESULTS INTERPRETATION		medium	TREATMENT OF MALARIA BASED ON NATIONAL GUIDELINE	low	NO SUBJECT		low	MALARIA VECTOR CONTROL	low	USE OF LLIN TO PREVENT MOSQUITO BITES	low	MOSQUITO CONTROL USING INSECTIDES	low
15	Diploma	LGA non-malaria officer	2	no	yes	1	yes		SEASONAL MALARIA CHEMOTHERAPY								low	EPIDEMIOLOGY OF MALARIA	medium	EPIDEMIOLOGY OF MALARIA	low	EPIDEMIOLOGY OF MALARIA		medium	EPIDEMIOLOGY OF MALARIA	low	EPIDEMIOLOGY OF MALARIA	low	COMMUNITY PERCEPTION ON MALARIA		medium	GENERAL DIAGNOSIS OF MALARIA	low	GENERAL DIAGNOSIS OF MALARIA	low	GENERAL DIAGNOSIS OF MALARIA AND INTERPRETATION OF RESULTS		low	MALARIA TREATMENT AND CONTROL PROTOCOL	low	MALARIA TREATMENT AND CONTROL PROTOCOL		low	MALARIA VECTOR MANAGEMENT	medium	USE OF LLIN FOR THE PREVENTION OF MALARIA	medium	USE OF CHEMICALS FOR THE CONTROL OF MALARIA VECTOR	medium
16	bachelor	State malaria officer	13	yes							Cordinate activities of Malaria Control Program	Cordinate activities of Malaria Control Program	Nill				high	Vector control	high	Nill	high	Nill		high	Nill	high	Nill	high	Nill		high	Nill	high	Nill	high	Nill		high	Nill	high	Nill		high	Nill	high	Nill	high	Nill	high
17	bachelor	State malaria officer	7	yes							Malaria Logistics Procurement and Supply	Malaria Procurement and Supply Chain Management	Nill				high	Transmission Cycle	high	Nill	medium	Difference between the three		high	Nill	high	Nill	high	Cultural myths		high	Nill	high	Standard Laboratory technique	high	Nill		high	Treatment protocol for malaria	high	Nill		high	Integrated Vector Management	high	Nill	high	Funding for IRS	high
18	bachelor	State malaria officer	5	yes							Coordination and implementation of malaria program at state level	Coordinating meetings within the unit, coordinating review of AOPs	Nil				high	Malaria parasite life cycle	high	The level and type of transmission across the country	medium	Focus more on the control		high	Signs and the symptoms	high	Signs and symptoms	low	Common belief like staying under the sun. Drinking dirty water		high	How to carry out and interpret RDT. Methods, different buffers available	medium	Just to know how and why it is done	high	Common error in interpretation		high	Drug of choice,	medium	Complicated and severe malaria treatment		high	Various intervention types should be mentioned	high	Use and maintenance	low	Vector surveillance	high
19	bachelor	LGA non-malaria officer	2	no	no		no				Collection & collation of data from program units, quarterly presentation of data,	Adhoc duties	Nil				high	Nil	high	Nil	high	Prevention		high	Nil	high	Nil	low	Nil		high	Nil	high	Nil	high	Nil		high	Nil	high	Nil		high	Nil	medium	Nil	low	Nil	high
20	Postgraduate degree	LGA non-malaria officer	8	no	yes	6	yes		LLIN campaign		Collation and analysis of HIV data from facilities, monitoring of access to services,	Data validation, DQAS	Nil				high	Nil	medium	Nil	high	Nil		high	Nil	high	Nil	high	Nil		medium	Nil	medium	Nil	high	Nil		high	Nil	high	Nil		high	Nil	medium	Nil	high	Nil	high
21	Postgraduate degree	State malaria officer	6	yes							M&E	M&E	NA				medium	Malaria parasite life cycle Parasite resistance	high	Transmission period, feeding pattern of the vector	high	Preventive strategies		high	Identification of clinical malaria	medium	Signs of severe malaria in children	low	Nil		high	The timing of use of RDT Causes false negative results	low	Nil	high	Interpretation of diagnostic tests		high	Drug(s) of choice for managing simple malaria	high	Treatment guidelines and for malaria		high	Environmental management Appropriate use of LLITN	high	Barriers to use of LLITN	high	Importance of IRS	high
22	Diploma	LGA non-malaria officer	4	yes							DATA MANAGEMENT	DATA MANAGEMENT	IT IS				low	GENERAL LIFE CYCLE OF MALARIA	low	TRANSMISSION OF MALARIA AND MODES OF TRANSMISSION	low	EPIDEMIOLOGY OF MALARIA		low	SYMPTOMS OF MALARIA	low	SIGNS OF MALARIA	low	MALARIA, A TRUE PARASITIC DISEASE		low	GENERAL DIAGNOSIS OF MALARIA	low	GENERAL DIAGNOSIS OF MALARIA	low	GENERAL DIAGNOSIS OF MALARIA		low	ANY TOPIC ON CURRENT MALARIA CASE MANAGEMENT	low	ANY TOPIC ON CURRENT MALARIA CASE MANAGEMENT		low	ROLE OF MOSQUITOES IN THE TRANSMISSION OF PARASITIC DISEASES	low	ROLE OF LLIN IN THE PREVENTION	low	ROLE OF INSECTICIDES FOR THE CONTROL OF MOSQUITOES	low
23	bachelor	Ward non-malaria officer	11	yes							Clinical duties	Diagnosis and treatment Sensitization of pregnant women on malaria transmission and prevention	I carry out other routine treatments apart from malaria				medium	Environmental Control of Mosquitoes	high	Prevention of Malaria transmission in Pregnancy	high	Seasonal malaria chemoprevention		high	Recognition of Malaria	medium	Microscopy for malaria parasite	high	Mode of transmission of malaria		high	Use of microscopy in malaria diagnosis	high	Use of microscopy in malaria diagnosis	high	Knowledge of malagnosis using microscopy		high	Duration of treatment of malaria	low	How to treat complicated malaria		high	Essential vector control strategies	high	Retreatment of LLIN	high	How to practice Indoor Residual spraying	high
24	Diploma	clinical staff PHC	4	no	yes	5	yes		Training on Data tools								high	Malaria parasites development	high	Malaria control	high	Strategies for control, elimation and eradication		high	Understanding malaria symptomology	high	Understanding malaria signs	high	Understanding the Malaria parasite		high	How to administer RDT	high	Differences between RDT and microscopy	high	Methods of diagnostic test interpretation		high	Understanding treatment guidelines for various groups	high	Treatment of uncomplicated and complicated malaria		high	Methods of vector control	high	How to set up nets and treat nets	high	Understanding IRS	high
25	Diploma	LGA non-malaria officer	3	no	no		no										low	MALARIA INFECTION	low	MALARIA TRANSMISSION	low	MALARIA CONTROL AND ELIMINATIO IN NIGERIA		low	SYMPTOMS OF MILD AND SEVERE MALARIA	low	SIGNS AND FEATURES OF MALARIA IN NIGERIA	low	TRADITIONAL BELIEVES ON MALARIA		low	MALARIA DOAGNOSIS	low	MICROSCOPIC DIAGNOSIS OF MALARIA PARASITES	low	INTERPRETATION OF MALARIA RESULTS		low	GUIDELINES AND PROTOCOLS FOR MALARIA CONTROL	low	TREATMENT/MANAGEMENT OF MALARIA		low	ENVIRONMENTAL CONTROL STRATEGIES	medium	ROLES OF BED NETS IN MALARIA ELIMINATION	low	USE OF CHEMICALS FOR EFFECTIVE MALARIA VECTOR CONTROL	low
26	Diploma	LGA malaria officer	1	no	no		no										high	None	high	Transmission dynamics of malaria	high	Road map to elimination of malaria		high	Symptoms and complications of malaria	high	Common signs in uncomplicated malaria Signs of severe malaria	high	None		high	Key issues in quality assurance on laboratory diagnosis	high	None	high	None		high	Case management of uncomplicated malaria	high	Management of severe malaria		high	Integrated vector control of malaria	high	Care, usage and benefit of LLIN	high	None	high
27	Diploma	LGA non-malaria officer	1	yes													high	Introduction to basic epidemiology of malaria	high	Life cycle of mosquito and malaria paraaites	high	National strategy of malaria elimination		high	Basic symptoms of uncomplicated and severe malaria	high	Common signs of malaria	high	None		high	Appropriate use of test kits for malaria	high	None	high	Reliability of malaria tests		high	Knowledge, attitude and practice on National malaria treatment guideline	high	Case management of severe malaria		high	No	high	None	high	None	high
28	bachelor	Clinical staff PHC	0	no	no		yes		Management of malaria commodities								high	Life cycle	high	Nil	high	Ways to prevent transmission		high	Other conditions that can present like malaria	low	Other signs that have same signs as malaria	medium	Superstitious belief about malaria. Some people believe high fever is associated with malaria so when positive to HIV they think it malaria		high	Steps to testing	medium	IPC	high	Time frame BTW testing and interpretation		high	Assess pre knowledge of guidelines before this topic is discussed	high	When to refer		high	Nil	high	Impart knowledge on why it should not be used for other purpose	high	Nil	high
29	bachelor	Clinical staff PHC	0	no	yes	1	yes		Continuous distribution of LLIN								medium	Nil	low	Nil	high	Nil		low	Nil	low	Nil	medium	Nil		medium	Nil	high	Nil	high	Nil		medium	Nil	low	Nil		medium	Nil	low	Nil	low	Nil	medium
30	Postgraduate degree	State malaria officer	10	yes							Vector	Vector control activities	N/A				high	Malaria vector surveillance	high	Factors affecting malaria transmission	high	Chemoprohylaxis in the prevention of malaria, vector resistance as a factor in the control of malaria.		high	Sign and symptoms of Complicated and non complicated malaria.	high	identification of danger signs and prerefferal treatment in the prevention of malaria.	high	Myths as a social factors militating against the control of malaria in Nigeria		high	Procedures in the use of RDT for diagnosis of malaria, the importance of diagnosis in the control of malaria.	high	Procedures in the use of microscopy, importance and validity of microscopy over RDT	high	Interpretation of correct result of RDT and invalid result.		high	Management of complicated and severe malaria.	high	Identification of danger signs for the prevention of malaria mortality.		high	Importance on the use of LLIN, intermittent preventive treatments for the prevention of maternal morbidity and mortality, Entomological studies survey in the control of malaria vector, household survey on the use of LLIN, indoor residual spray in the cont	high	Procedure in the use of LLIN for the prevention of malaria, mode of action of LLIN, community protection in the use of LLIN, factors inhibiting the use of LLIN in Nigeria.	high	Objectives on the use of indoor residual spraying, mode of action of indoor residual spraying in elimination of malaria in Nigeria.	high
31	Postgraduate degree	State non-malaria officer	3	no	no		no				Disease surveillance, investigation of out break, capacity building, supervision	Disease surveillance, investigation of outbreak, capacity building, supervision	Nil				high	Life cycle	high	Nil	high	Types of control methods		high	Clinical features in different risk groups	high	Clinical features in different risk groups	high	Nil		high	Nil	high	Nil	high	Nil		high	Nil	high	Nil		high	Nil	high	Nil	high	Nil	high
32	Postgraduate degree	State non-malaria officer	9	no	yes	1	yes		Malaria prevention using LLIN		Coordination of HIV activities in the State	HIV responses coordination in the State	N/A				high	Nil	high	Nil	high	Nil		high	Symptoms of Malaria in children	high	Nil	high	Myths and misconception about malaria		high	Interpretation of malaria rapid test kit results	high	Advantages of microscopy over RTKs in the diagnosis of malaria	high	Result interpretation		high	Nil	high	Nil		high	Nil	high	Nil	high	Nil	high
33	Diploma	LGA malaria officer	4	yes							FOCAL PERSON	DOOR TO DOOR DISTRIBUTION OF SMC COMMODITIES	IS NOT				low	MOSQUITOES AND MALARIA CONTROL	low	MOSQUITOES AND MALARIA CONTROL PROGRAMMES	low	BASIC FACTS ABOUT MALARIA		medium	SYMPTOMS OF MALARIA	medium	COMMON FEATURES OF MALARIA INFECTION	low	MALARIA A TRUE PARASITIC INFECTION AND ITS STAGES AND VECTOR		medium	DIAGNOSIS OF MALARIA	medium	DIAGNOSIS OF MALARIA	low	DIAGNOSIS OF MALARIA		medium	STANDING ORDERS AND CURRENT MALARIA TREATMENT GUIDELINES	low	STANDING ORDERS AND CURRENT MALARIA TREATMENT GUIDELINES		medium	ENVIRONMENTAL HYGIENE FOR VECTOR CONTROL	low	METHODS OF MALARIA PREVENT I ON	low	METHODS OF MALARIA PREVENT I ON	low
34	bachelor	State non-malaria officer	1	no	no		no				Administrative work, coordinate partnersto health response in HIV, monitoring and supervision, capacity building of facility staff	M	Nil				high	Nil	high	Nil	high	Nil		high	Nil	high	Nil	medium	Nil		high	Nil	high	Nil	high	Nil		high	Nil	high	Nil		high	Nil	high	Nil	high	Nil	high
35	bachelor	Clinical staff PHC	5	yes							Collation of CRIFF, review of register for validation and supervision in health facilities	Assist m&e in data collation, assist in cold inventory and issuing of vaccines	Nil				high	Nil	high	Nil	medium	Nil		low	Nil	low	Nil	high	Nil		medium	Nil	medium	Nil	low	Nil		medium	Nil	high	Nil		medium	Nil	medium	Nil	medium	Nil	medium
36	bachelor	Clinical staff PHC	6	no	no		yes		LLIN CRIFF reporting								high	Nil	high	Nil	medium	Nil		medium	Nil	medium	Nil	medium	Nil		medium	Nil	high	Nil	medium	Nil		high	Nil	high	Nil		high	Nil	medium	Nil	medium	Nil	medium
37	bachelor	Clinical staff PHC	2	yes							Collection of malaria drugs, bimonthly data,	Dispensing of other drugs	Nil				high	Nil	high	Nil	high	Nil		high	Should we use symptoms to treat	high	Should we use signs alone to treat	high	Nil		high	Sensitivity of RDT	high	Nil	medium	Nil		high	Nil	high	Severe malaria		high	Nil	high	Nil	high	Nil	high
38	bachelor	Clinical staff PHC	3	yes							Clerk patients Keep records of commodities	Immunization Referrals Health Education Antenatal clinic Child welfare clinic	Nil				high	Nil	high	Nil	high	Nil		high	Nil	high	Nil	high	Excess palm oil as a cause		high	Nil	medium	Nil	high	Nil		high	Nil	high	Danger signs		high	Nil	high	Nil	high	Nil	medium
39	bachelor	Clinical staff PHC	10	yes							Collection of data, supervision of malaria commodities and distribution,	Community sensitization, data collation, investigation and reportingof priority diseases,	Nil				medium	Nil	medium	Mode of transmission	high	Nil		medium	Nil	medium	Nil	high	Nil		medium	Nil	high	Nil	high	Recognition of the films, preparation of slides		high	Nil	high	Nil		high	Nil	medium	Nil	high	Types of chemicals used and method of use	high
40	bachelor	Clinical staff PHC	17	yes							M/E officer	M/E for the LGA	Nil				high	Nil	high	Nil	high	Nil		medium	Nil	high	Nil	medium	Nil		high	Nil	low	Nil	high	Nil		high	Nil	high	Nil		high	Nil	medium	Nil	medium	Nil	medium
41	bachelor	Clinical staff PHC	2	yes							LGA logistician	Forecasting Inventory Commodities Supply chain management	Nil				medium	Nil	high	Nil	medium	Nil		high	Nil	high	Nil	high	Nil		high	Nil	low	Nil	high	Nil		high	Nil	medium	Nil		medium	Nil	high	Nil	medium	Nil	high
42	bachelor	Clinical staff PHC	17	yes							Monitoring and supervision of malaria activities at the he periphery, data collation	Training of health worker on malaria control guidelines	Nil				high	Level of parasite development	high	Nil	high	Job description in all levels of malaria control		medium	Nil	medium	Nil	medium	Nil		medium	Storage of RDT	medium	Nil	high	Nil		high	Nil	high	How to handle severe malaria before referral		high	Nil	medium	Nil	high	Nil	high
43	bachelor	Clinical staff PHC	30	yes							Management of malaria, health education on malaria prevention	Distribution of nets, administration of Iptp, RDT	Nil				high	Nil	high	Nil	high	Nil		medium	Nil	medium	Nil	low	Nil		high	Nil	medium	Nil	high	Nil		high	Nil	medium	Nil		high	Nil	high	Nil	low	Talk about why some children below 5 yes react to it	high
44	bachelor	Clinical staff PHC	15	yes							Collections of data, supportive supervision, sensitization and creation of awareness on malaria control	Surveillance activities on diseases,	Nil				high	Nil	high	Nil	high	Nil		high	Nil	high	Nil	high	Nil		high	How to store the in good condition	high	Nil	high	Nil		high	Nil	high	Nil		high	Nil	high	Nil	low	Nil	high
45	bachelor	Clinical staff PHC	4	yes							Data validation,collation and entry, data analysis	Distribution of dry test tube for quality control and proficiency testing, retrieval of monthly summary tables from facilities, Collection CRIFF and malaria data bimonthly. supportive supervision of immunization activities	Nil				high	Nil	medium	Nil	medium	Nil		high	Nil	high	Nil	high	Nil		high	Nil	high	Nil	high	Nil		high	Nil	high	Nil		medium	Nil	medium	Nil	high	Nil	high
46	bachelor	Clinical staff PHC	1	no	no		no										medium	Nil	medium	Nil	high	Nil		medium	Nil	medium	Nil	high	Nil		medium	Nil	high	Nil	medium	Nil		high	Nil	high	Nil		medium	Nil	medium	Nil	medium	Nil	high
47	bachelor	State malaria officer	7	yes							Implementation and supervision of m&e activities in the health facilities and communities, ensure and monitor data entry into DHIS platform by LGA m&e officers, conduct DQA, conduct regular data review and analysis for timely feedback	Proposal writing, assist in conducting meetings as necessary, report writing	Nil				high	Nil	high	To know of transmission, if its outdoor or indoor and predominant species	medium	Nil		high	Nil	high	To address's drug abuse, I.e use of malaria drugs because the signs and symptoms point to that without testing	high	Nil		medium	Nil	high	Nil	high	Nil		high	Nil	high	Nil		high	Nil	high	Nil	low	Nil	low
48	bachelor	State malaria officer	7	yes							Supervision and monitoring of lab diagnostic activities at the health facilities,	As assigned by the program manager: writing of letters	Nil				high	Nil	high	Nil	high	Nil		high	Nil	high	Nil	high	Nil		high	Sensitivity of RDT test	medium	Nil	high	Nil		high	Nil	high	Nil		high	Nil	high	Nil	medium	Nil	high
49	bachelor	Clinical staff PHC	8	yes							Collection of malaria data. Collection and overseeing of malaria commodities. Involved in DQA.	Involved in AFP surveillance. Also involved in IDSR Collation of weekly, monthly data. Monthly review meetings Feedback to health facilities	No				medium	No	high	No	high	No		high	No	high	No	low	No		medium	No	low	No	medium	No		high	No	high	No		high	No	high	No	high	No	high
50	Diploma	Clinical staff PHC	2	yes							Collection and record keeping of malaria commodities,	Medical record of patients I the facility	Nil				high	Nil	high	Nil	high	Nil		high	Nil	high	Nil	high	Nil		high	Nil	medium	Nil	high	Nil		high	Nil	high	Nil		high	Nil	high	Nil	medium	Nil	high
51	bachelor	Clinical staff PHC	4	yes							Management of malaria cased and other, disease, immunization activities, ante natal care services	Conduct malaria and HIV testing	Inadequate staff				medium	Nil	high	Nil	high	Nil		high	Nil	high	Nil	high	Nil		high	Nil	low	Nil	high	Nil		high	Nil	high	Nil		high	Nil	medium	Nil	low	Why people react to it	high
52	Diploma	Ward malaria officer	3	no	yes	3	yes		LLIN Distribution Training		Ward Focal Person	Immunization Strengthening	Nill				high	Parasite Transmission	medium	Nill	high	Nill		high	Nill	high	Nill	high	Nill		high	Sensitivity	high	Nill	high	Nill		high	Case management	high	Overview of National Policy on case management		high	Ivm strategies	high	Distribution System	medium	Nill	high
53	bachelor	LGA malaria officer	6	yes							Implementing Malaria Control Policy at the LGA	Distribution of Malaria Consumables and Supervision of Supported facilities	Nill				medium	Nill	high	Malaria life cycle	high	Nill		high	Surveilance presentation	high	Nill	high	None		high	Nill	high	Nill	high	Nill		high	Treatment for severe malaria	high	None		high	Indoor Residual Spray	high	Nill	high	Nill	high
54	Postgraduate degree	LGA non-malaria officer	17	yes							Malaria M and E	Data Collection, analysis and Reporting	Nill				high	Nill	medium	Nill	high	Alert and action threshold for control, elimination and eradication phase.		high	Nill	high	Nill	high	Nill		high	Nill	high	Practical sessions on microscopy	high	Nill		high	Malaria Prevention in pregnancy	high	Nill		high	Nill	high	Nill	high	Nill	high
55	bachelor	State non-malaria officer	1	yes							Malaria Desk Officer	Implementing Malaria control policy at the Agency	None				high	None	high	None	high	None		high	None	high	None	high	None		medium	None	high	None	high	None		high	None	high	None		high	None	high	None	high	None	high
56	bachelor	LGA non-malaria officer	3	no	no		no				Leprosy and Tuberculosis Supervisor	Supervision, drug administration, collection and reporting of data	Nill				high	Nill	medium	Nill	medium	Nill		medium	Nill	medium	Nill	high	Nill		high	Nill	high	Nill	medium	Nill		high	Types of Anti malaria	high	Nill		high	Nill	high	Nill	high	Nill	high
57	bachelor	State non-malaria officer	9	no	yes	5	no										high	Life cycle	high	Modes of transmission	high	Details		high	Symptoms of malaria	high	Sings of malaria	medium	Educating populace on the scientific basis of malaria		high	Procedures on RDTs	high	Diagnostic procedure of malaria using Microscopy	high	How to interpret the result with accuracy		high	Use of guidelines in management malaria	high	Management of severe and malaria		high	Vector control through effective management of the environment	medium	Effective use of Bednet in malaria prevention	medium	Details	high
58	bachelor	LGA non-malaria officer	4	no	yes	7	no										medium	Details	high	Details	high	Details		high	Details	high	Details	high	Details		high	Details	high	Details	high	Details		high	Details	medium	Management of severe malaria		high	Details	high	Proper use of the nets	high	How to use IRS in a proper way	high
59	Postgraduate degree	State non-malaria officer	10	no	no		yes		Prevention and management of malaria in pregnancy								medium	Life cycle	high	Modes of transmission	high	Details		medium	Symptoms in under five	high	Sings in under five	medium	Details		high	Details	high	Details	high	Details		high	Choice of drugs	high	Emphasis on under five children		high	Environmental management	high	Utilization in under five and pregnant women	low	Details	high
60	bachelor	LGA malaria officer	17	yes							Data collection	Supportive supervision	Data validation				high	Life cycle	high	Details	high	Details		medium	Details	medium	Details	medium	Details		low	Interpretation	low	Interpretation	low	Details		medium	Details	high	Details		medium	No	medium	Details	high	Details	medium
61	bachelor	State non-malaria officer	3	no	yes	5	no										high	Life cycle, breeding ground	high	Modes of transmission	medium	Health education/ sensitization,		low	Details	low	Details	medium	Complication of malaria		high	Details	medium	Details	high	Details		medium	Details	low	Details		high	Environmental sanitation	high	Emphasis should be given to pregnant women	low	Details	medium
62	Postgraduate degree	State non-malaria officer	6	no	no		no										medium	Life cycle	high	Details	high	Details		medium	Details	medium	Details	low	Details		high	Details	high	Details	high	Details		high	Details	high	Details		high	Environmental management	medium	Use and ownership	medium	Details	low
63	Diploma	Clinical staff PHC	13	yes													high	Basic measures for Malaria prevention and Mitigating	high	None	high	Malaria Elimination		high	None	high	None	low	BBC on Myths in recognition of malaria		high	None	high	None	high	Nill		high	Training and refresher trainings of Health Workers on the adherence to treatment guidelines	high	None		high	None	high	Health Education on Measures for proper use of the LLIN and means of allaying fears of side effects of the bed nets	high	Education on proper IRS	high
64	bachelor	Non-clinical staff PHC	5	yes													high	None	high	None	high	None		high	None	high	None	high	None		high	None	high	None	high	None		high	None	high	None		high	None	high	None	high	None	high
65	bachelor	Ward malaria officer	2	yes													high	Malaria Prevention	medium	None	high	None		high	None	high	None	high	None		high	None	high	None	high	None		high	None	high	None		high	None	high	None	high	None	high
66	Diploma	Ward malaria officer	10	yes													medium	None	high	None	high	None		high	None	high	None	medium	None		high	None	high	None	high	None		high	None	high	None		high	None	high	None	medium	None	high
67	bachelor	LGA malaria officer	3	yes													high	None	high	None	high	None		high	None	high	None	high	None		high	None	high	None	high	None		high	None	high	None		high	None	high	None	high	None	high
68	Diploma	LGA malaria officer	3	yes													medium	None	medium	None	high	None		high	None	high	None	high	None		high	None	high	None	high	None		high	None	high	None		high	None	high	None	high	None	high
69	Diploma	LGA malaria officer	3	yes													high	None	high	None	high	None		high	None	high	None	high	None		high	None	high	None	high	None		high	None	high	None		high	None	high	None	high	None	high
70	bachelor	LGA malaria officer	5	yes													low	None	high	None	high	None		high	None	high	None	high	None		high	None	high	None	high	None		high	None	medium	None		high	None	high	None	high	None	high
71	bachelor	clinical staff PHC	20	yes													high	None	high	None	high	None		high	None	high	None	high	None		high	None	high	None	high	None		high	None	high	None		high	None	high	None	high	None	high
72	bachelor	LGA malaria officer	5	yes													high	None	high	None	high	None		high	None	high	None	high	None		high	None	high	None	high	None		high	None	high	None		high	None	high	None	high	None	high
73	Diploma	LGA non-malaria officer	10	yes													low	None	medium	None	high	None		medium	None	high	None	high	None		high	None	high	None	high	None		high	None	high	None		high	None	high	None	high	None	high
74	Diploma	LGA non-malaria officer	18	yes													high	None	high	None	high	None		high	None	high	None	high	None		high	None	high	None	high	None		high	None	high	None		high	None	high	None	high	None	high
75	Diploma	LGA malaria officer	2	yes													high	None	high	None	high	None		high	None	high	None	medium	None		high	None	high	None	high	None		medium	None	high	None		high	None	high	None	high	None	high
76	Diploma	LGA non-malaria officer	5	yes													high	None	high	None	high	None		high	None	high	None	high	None		high	None	low	None	high	None		high	None	high	None		high	None	high	None	low	None	high
77	Diploma	Ward malaria officer	3	yes													medium	None	medium	None	high	None		high	None	high	None	high	None		high	None	high	None	high	None		high	None	high	None		high	None	high	None	high	None	high
78	bachelor	LGA non-malaria officer	18	yes							Disease surveillance and notification	Disease surveillance and notification	N/A				high	Nil	high	Nil	high	Nil		high	Nil	high	Nil	high	Nil		high	Nil	high	Nil	high	Nil		high	Training on standing order for malaria treatment	high	Nil		high	importance of LLIN in vector control	high	Uses and Hanging of LLIN	high	Nil	high
79	Diploma	clinical staff PHC	15	no	yes	10	no				POLIO INTERPRETATION	SUPERVISION	IT IS				low	BASIC MALARIOLOGY	low	BASIC MALARIOLOGY	low	EPIDEMIOLOGY OF MALARIA		low	CLINICAL FEATURES/ SYMPTOMS OF MALARIA	low	SIGNS AND SYMPTOMS OF MALARIA	low	REALITIES ABOUT MALARIA		low	DIAGNOSIS OF MALARIA	low	DIAGNOSIS OF MALARIA	low	DIAGNOSIS OF MALARIA AND HAS INTERPRETATION OF RESULTS		low	NATIONAL GUIDELINES FOR TREATMENT OF MALARIA	low	NATIONAL GUIDELINES FOR TREATMENT OF MALARIA		low	ENVIRONMENTAL STRATEGIES FOR THE CONTROL MOSQUITOES BITE	low	ENVIRONMENTAL STRATEGIES FOR THE CONTROL MOSQUITOES BITE	low	ENVIRONMENTAL STRATEGIES FOR THE CONTROL MOSQUITOES BITE	low
80	Diploma	LGA non-malaria officer	12	yes							SURVEILLANCE	DATA MANAGEMENT	IT IS				low	PREVENTION AND CONTROL OF MALARIA	medium	LIFE CYCLE OF MALARIA	low	DID NOT SUGGESTED A PROGRAMME TOPIC		low	SYMPTOMS OF MALARIA	low	SIGNS AND FEATURES OF MALARIA	medium	MALARIA, A TRUE PARASITIC DISEASES		low	USES OF RDT FOR MALARIA	low	MICROSCOPIC DIAGNOSIS OF MALARIA	medium	INTERPRETATION OF MALARIA RESULTS		low	CASE MANAGEMENT FOR MALARIA	low	CASE MANAGEMENT FOR MALARIA		medium	CONTROL OF MOSQUITOES BREEDING HABITATS	medium	PREVENTION OF MOSQUITOES THROUGH THE USE OF BED NETS	low	PREVENTION OF MOSQUITOES THROUGH THE USE OF BED NETS	low
81	Diploma	LGA non-malaria officer	9	no	yes	2	yes		SEASONAL MALARIA CHEMO PREVENTION								low	BIOLOGY OF MALARIA	low	BIOLOGY OF MALARIA	low	BIOLOGY OF MALARIA		medium	SIGNS AND SYMPTOMS OF MALARIA	medium	BIOLOGY OF MALARIA	medium	BASIC FACTS ABOUT MALARIA		low	BIOLOGY OF MALARIA	low	BIOLOGY OF MALARIA	low	BIOLOGY OF MALARIA		low	BIOLOGY OF MALARIA	low	CURRENT TREATMENT AND CASE MANAGEMENT FOR MALARIA		low	BIOLOGY OF MALARIA AND MOSQUITO VECTOR	low	GENERAL PREVENTION OF MALARIA	low	GENERAL PREVENTION OF MALARIA	low
82	bachelor	LGA non-malaria officer	2	yes							MALARIA WARD FOCAL	DATA ANALYSIS, SUPERVISION AND DRUGS DISTRIBUTION	IT IS				low	OVERVIEW OF BIOLOGY OF MALARIA	low	OVERVIEW OF BIOLOGY OF MALARIA	low	OVERVIEW OF EPIDEMIOLOGY OF MALARIA		low	BIOLOGY OF MALARIA	low	BIOLOGY OF MALARIA	low	COMMUNITY SENSITIZATION ON MALARIA		medium	DIAGNOSTIC APPROACH FOR MALARIA USING RDTS	low	DIAGNOSTIC APPROACH FOR MALARIA USING MICROSCOPY	low	WAYS TO IDENTIFY MALARIA AND INTERPRETS RESULTS		low	CURRENT GUIDELINES ON MALARIA TREATMENT	low	CURRENT GUIDELINES ON MALARIA TREATMENT AND STAGES OF THE DISEASE CONDITIONS		medium	ENVIRONMENT AND VECTOR CONTROL	low	CONSISTENT AND CORRECT USAGE OF LLIN/BED NETS FOR MALARIA PREVENTION	medium	IMPORTANCE OF INSECTICIDES SPRAY FOR THE PREVENTION OF MALARIA	low
83	Diploma	Ward malaria officer	2	yes													medium	WAYS OF MALARIA PREVENTION	medium	LIFE CYCLE OF MALARIA	low	LIFE CYCLE OF MALARIA		medium	SYMPTOMS OF MALARIA	medium	SIGNS AND FEATURES OF MALARIA	low	BASIC FACTS ABOUT MALARIA		medium	GENERAL DIAGNOSIS OF MALARIA	low	GENERAL DIAGNOSIS OF MALARIA	low	GENERAL DIAGNOSIS OF MALARIA AND INTERPRETATION		low	CURRENT GUIDELINES AND PROTOCOLS FOR MALARIA TREATMENT	low	CURRENT GUIDELINES AND PROTOCOLS FOR MALARIA TREATMENT		low	ELIMINATION OF MOSQUITOES BREEDING HABITATS	low	USES OF BED NESTS/LLIN FOR MALARIA PREVENTION	low	USES OF BED INSECTICIDES FOR MALARIA PREVENTION	low
84	Diploma	LGA non-malaria officer	1	no	no		no										low	BASIC FACTS ABOUT MALARIA	low	BASIC FACTS ABOUT MALARIA	low	BASIC FACTS ABOUT MALARIA		low	BASIC FACTS ABOUT MALARIA	low	BASIC FACTS ABOUT MALARIA	low	BASIC FACTS ABOUT MALARIA		low	GENERAL DIAGNOSIS OF MALARIA	low	GENERAL DIAGNOSIS OF MALARIA	low	GENERAL DIAGNOSIS OF MALARIA		low	CASE MANAGEMENT FOR MALARIA	low	CASE MANAGEMENT FOR MALARIA		low	METHODS OF MALARIA PREVENTION AMONG COMMUNITY MEMBERS	low	METHODS OF MALARIA PREVENTION AMONG COMMUNITY MEMBERS	low	METHODS OF MALARIA PREVENTION AMONG COMMUNITY MEMBERS	low
85	Postgraduate degree	LGA non-malaria officer	7	yes							DISEASES SURVEILLANCE	MALARIA DATA COLLECTION AND ANALYSIS	IT IS				medium	MALARIA TRANSMISSION AND VECTOR RESPONSIBLE	medium	MALARIA TRANSMISSION AND VECTOR RESPONSIBLE	low	EPIDEMIOLOGY OF MALARIA		medium	SIGNS AND SYMPTOMS OF MALARIA	low	SIGNS AND SYMPTOMS OF MALARIA	low	RISK FACTORS FOR MALARIA INFECTION		low	VARIOUS LABORATORY TECHNIQUES FOR MALARIA DIAGNOSIS	low	VARIOUS LABORATORY TECHNIQUES FOR MALARIA DIAGNOSIS	low	VARIOUS LABORATORY TECHNIQUES FOR MALARIA DIAGNOSIS		low	DIFFERENT WAYS OF MALARIA TREATMENT	low	DIFFERENT WAYS OF MALARIA TREATMENT		medium	ENVIRONMENTAL CONTROL STRATEGY FOR MOSQUITOES CONTROL	low	ENVIRONMENTAL CONTROL STRATEGY FOR MOSQUITOES CONTROL AND MALARIA PREVENTION	low	ENVIRONMENTAL CONTROL STRATEGY FOR MOSQUITOES CONTROL AND MALARIA PREVENTION	low
86	Postgraduate degree	LGA non-malaria officer	8	no	no		yes		Malaria Prevention and Treatment		Coordinates NTD activities in the LG	Clinical management of cases, data collection and reporting	NA				high	Parasite life cycle	high	Modes of transmission	medium	Current trend in malaria control and towards elimination		high	Changes in pattern of prevention	medium	Signs of malaria	low	Fever not diagnostics of malaria		medium	Use of RDT for all fever cases	high	Microscopy	medium	Don't know		medium	Current treatment guideline for malaria	high	Algorithm of management and when to refer		high	DNK	medium	LLIN	high	Knowledge and how to go about IRS	low
87	Postgraduate degree	Ward malaria officer	10	yes							Logistics and commodity management	Logistics an commodity management	N/A				high	Epidemiology of Malaria	high	Nil	high	Nil		high	Nil	medium	Nil	high	Nil		high	Nil	high	Nil	high	Nil		high	Nil	high	Nil		high	Nil	medium	Nil	high	Nil	high
88	bachelor	Ward malaria officer	20	yes							Prescription and treatment of malaria	Prescription and treatment of malaria	N/A				high	Nil	high	Nil	medium	Nil		high	Nil	medium	Nil	high	Nil		high	Nil	high	Nil	high	Nil		high	Nil	medium	Nil		high	Nil	high	Nil	high	Nil	high
89	Diploma	Ward malaria officer	3	yes							Malaria prevention and control	Malaria prevention and control	N/A				low	Nil	high	Nil	medium	Nil		high	Nil	high	Nil	medium	Nil		high	Nil	low	Microscopy techniques	high	Nil		medium	Nil	medium	Nil		medium	Nil	low	Nil	low	IRS methods	low
90	Diploma	LGA non-malaria officer	3	yes							Dental surgery technician	Dental surgery technician	N/A				high	No	high	Nil	high	Nil		high	Nil	high	Nil	high	Nil		high	Nil	high	Nil	high	Nil		high	Nil	high	Nil		high	Nil	high	Nil	high	Nil	high
91	bachelor	LGA malaria officer	8	yes													low	OVERVIEW OF PARASITIC INFECTIONS WITH PREFERENCE TO PLASMODIASIS	low	MODES OF MALARIA TRANSMISSION	low	EPIDEMIOLOGY OF MALARIA		medium	EPIDEMIOLOGY OF MALARIA	medium	EPIDEMIOLOGY OF MALARIA	low	EPIDEMIOLOGY OF MALARIA		medium	EPIDEMIOLOGY OF MALARIA	medium	EPIDEMIOLOGY OF MALARIA	medium	EPIDEMIOLOGY OF MALARIA		medium	GUIDELINES FOR MALARIA TREATMENT	low	TREATMENT MODES FOR VARYING STAGES OF MALARIA INFECTION		medium	USE OF INSECTICIDES AND USE OF MOSQUITOES NETS FOR MALARIA CONTROL	low	USE OF INSECTICIDES AND USE OF MOSQUITOES NETS FOR MALARIA CONTROL	medium	USE OF INSECTICIDES FOR THE CONTROL OF INDOOR MOSQUITOES	low
92	bachelor	Ward malaria officer	5	yes							Drug prescription and treatment	Drug prescription and treatment	N/A				high	Nil	high	Nil	high	Nil		high	Nil	high	Nil	high	Nil		high	Nil	high	Nil	high	Nil		high	Nil	medium	Nil		high	Nil	high	Nil	high	Nil	high
93	bachelor	Clinical staff PHC	14	yes							Data collection, entry, collation, data analysis and submission	Data collection, entry, collation and submission	Poor knowledge of data analysis				high	Life cycle of malaria parasite	high	Nil	high	Nil		high	Nil	high	Nil	high	Nil		high	Interpretation of rapid test results	high	Advantages of microscopy over rapid testing	high	Nil		high	Nil	high	Nil		high	Role of vector in malaria transmission	high	Hanging of LLIN	high	Nil	high
94	bachelor	Ward malaria officer	10	yes							Malaria diagnosis and treatment	Malaria diagnosis and treatment	N/A				high	Nil	high	Nil	high	Nil		high	Nil	high	Nil	high	Nil		high	Nil	high	Nil	high	Nil		high	Nil	high	Nil		high	Nil	high	Nil	medium	Nil	high
95	bachelor	Ward malaria officer	16	yes							Malaria treatment and prevention	Malaria treatment	N/A				high	Nil	high	Nil	high	Nil		high	Nil	high	Nil	high	Nil		high	Nil	high	Nil	high	Nil		high	Nil	high	Nil		high	Nil	high	Nil	high	Nil	high
96	Postgraduate degree	State non-malaria officer	2	no	no		no				Elimination of NTDs by year 2020	Through periodic mass administrationof medicine (MAM), prompt acquisition of drugs and commodities from National, coordination of activities	None				medium	Parasitic phase of development within and outside the Anopheles	medium	Focus on the types of mosquitoes species of plasmodium causing malaria	high	Community engagement vis-a-vis roles and responsibilities in the prevention and control of malaria		high	Common diseases having similar symptoms with malaria	medium	None	high	Cultural practice common engaged in malaria diagnosis and treatment		low	Tips on practical usage of the kits	high	Specific points for identification of the parasite under microscopy	low	None		high	None	high	Current guidelines on the treatment of the different forms of malaria (uncomplicated, complicated, cerebral )		high	None	high	Care, usage and replacement	high	None	high
97	bachelor	LGA non-malaria officer	15	no	no		no										high	None	high	None	high	None		high	None	high	None	high	None		high	None	high	None	high	None		high	None	high	None		high	None	high	None	high	None	high
98	bachelor	Clinical staff PHC	1	no	no		no										high	None	high	None	high	None		high	None	high	None	high	None		high	None	high	None	high	None		high	None	high	None		high	None	high	None	high	None	high
99	bachelor	Ward malaria officer	15	yes							Malaria diagnosis, treatment and health education	Malaria diagnosis, treatment and health education on the use of LLIN	N/A				high	Nil	high	Nil	medium	Nil		high	Nil	high	Nil	high	Nil		high	Nil	high	Nil	high	Nil		medium	Nil	high	Nil		high	Nil	high	Nil	high	Nil	high
100	Postgraduate degree	LGA non-malaria officer	17	no	yes	5	yes		LLIN DISTRIBUTION								high	Life cycle of malaria parasites	high	Nil	medium	Malaria eradication and elimination strategies		high	Nil	high	Nil	high	Misconception about malaria signs		high	Nil	high	Nil	high	Nil		high	Nil	high	Adherence to antimalarial drugs		high	Nil	high	Hanging procedures of LLIN	high	Advantages of IRS	high
101	bachelor	Ward malaria officer	2	yes							Drug prescription and treatment	Drug prescription and treatment	N/A				high	Nil	high	Nil	high	Nil		high	Nil	high	Nil	medium	Nil		high	Nil	high	Nil	high	Nil		high	Nil	high	Nil		high	Nil	high	Nil	medium	Nil	high
102	Diploma	Ward malaria officer	3	yes							Dispensing of drugs	Management of malaria	Management of malaria				high	Nil	high	Nil	high	Nil		high	Nil	high	Nil	high	Nil		high	Nil	medium	Nil	high	Nil		high	Adverse drug reactions	high	Nil		high	Nil	high	LLIN procedures	medium	Nil	high
103	bachelor	Ward malaria officer	20	yes							Monitoring of activities	Data collation	Nil				high	Nil	high	Nil	high	Nil		high	Nil	high	Nil	high	Nil		high	Nil	high	Nil	high	Nil		high	Nil	high	Nil		high	Nil	high	Nil	high	Nil	high
104	bachelor	Clinical staff PHC	11	yes							Data collection and data entry	Data collation and data entry	N/A				medium	Nil	high	Nil	high	Nil		high	Nil	high	Nil	high	Nil		high	Nil	high	Nil	high	Nil		high	Nil	high	Nil		high	Nil	high	Nil	high	Nil	high
105	bachelor	LGA non-malaria officer	12	yes													high	It should be reduce	high	Nil	high	Nil		high	Nil	high	Nil	high	Nil		high	It should be available at all time	low	Microscopy diagnosis techniques	high	Procedures for test result interpretation		medium	Nil	high	Nil		high	Nil	high	LLIN hanging methods	medium	Nil	high
106	Diploma	Ward malaria officer	10	yes							Drug prescription and distribution	Drug prescription and distribution	N/A				high	Nil	high	Nil	high	Nil		high	Nil	high	Nil	high	Nil		high	Nil	high	Nil	high	Nil		high	Nil	high	Nil		high	Nil	high	Nil	high	Nil	high
107	Diploma	Ward malaria officer	5	yes							Malaria commodities management	Malaria commodities management	N/A				high	Nil	high	Nil	medium	Nil		high	Nil	high	Nil	medium	Nil		high	Nil	medium	Nil	high	Nil		high	Nil	high	Nil		high	Vector control methods	high	Nil	medium	Nil	high
108	Diploma	Ward malaria officer	5	yes							Drug prescription and treatment of malaria	Drug prescription and treatment of malaria	N/A				high	Nil	high	Nil	high	Nil		high	Nil	high	Nil	high	Nil		high	Procedures for RTKs	high	Nil	high	Nil		high	ACT combinations and adherence	high	Nil		high	Nil	high	Nil	high	Nil	high
109	Diploma	Ward malaria officer	6	yes							Logistics management of malaria commodities	Logistics management of malaria commodities	N/A				high	Nil	high	Mode of malaria transmission	high	Nil		high	Nil	high	Nil	medium	Nil		high	Nil	medium	Nil	high	Nil		high	Nil	high	Nil		high	Nil	high	Nil	medium	Nil	high
110	bachelor	LGA malaria officer	20	yes							Malaria prevention, control and elimination	Malaria prevention, control and elimination	N/A				high	Nil	high	nil	high	Nil		high	Nil	high	Nil	medium	Nil		high	Nil	medium	Nil	high	Nil		high	Nil	high	Nil		high	Nil	high	Use of LLIN	medium	Advantages of IRS	medium
111	Diploma	LGA non-malaria officer	12	no	no		yes		SEASONAL MALARIA CHEMOTHERAPY								low	MALARIA AND VECTOR	low	MODES OF MALARIA TRANSMISSION	low	EPIDEMIOLOGY OF MALARIA		medium	VARIOUS SYMPTOMS OF MALARIA	low	GENERAL SIGNS OF MALARIA	low	TRADITIONAL BELIEVES ON MALARIA		medium	SIMPLE MALARIA DIAGNOSTICS METHODS	medium	DETECTION OF MALARIA PARASITES USING MICROSCOPE	low	INTERPRETATION OF MALARIA RESULT		low	USE OF STANDING ORDER AND GUIDELINES FOR MALARIA TREATMENT	low	USE OF STANDING ORDER AND GUIDELINES FOR MALARIA TREATMENT		low	MANAGEMENT AND CONTROL MALARIA VECTOR	low	IMPORTANCE OF LLIN AND OTHER BED NETS	low	IMPORTANCE OF INSECTICIDE FOR VECTOR CONTROL	low
112	Diploma	LGA non-malaria officer	6	no	no		no										low	OVERVIEW OF MALARIA	medium	MODES AND ROUTES OF MALARIA TRANSMISSION	low	EPIDEMIOLOGY OF MALARIA		low	SYMPTOMS OF MALARIA	low	SIGNS OF MALARIA	low	MYTHS AND MISCONCEPTION ABOUT MALARIA		high	WAYS AND METHODS OF USING RDT FOR MALARIA DIAGNOSIS	low	WAYS AND METHODS OF USING MICROSCOPIC FOR MALARIA DIAGNOSIS	medium	INTERPRETATION OF LAB RESULT		low	TOPIC ON CURRENT GUIDELINES FOR MALARIA TREATMENT	medium	WAYS AND METHODS OF USING RDT FOR MALARIA DIAGNOSIS		medium	ENVIRONMENTAL SANITATION	medium	USES OF LLIN FOR THE PREVENTION OF MALARIA	medium	USES OF INSECTICIDES FOR THE PREVENTION INDOOR MOSQUITOES	low
113	Diploma	Clinical staff PHC	11	yes													low	BASIC MALARIOLOGY	medium	TRANSMISSION OF MALARIA	low	BASIC FACTS ABOUT MALARIA		low	SIGNS AND SYMPTOMS OF MALARIA	low	SIGNS AND SYMPTOMS OF MALARIA	low	CAN NOT SUGGEST A TOPIC		low	GENERAL DIAGNOSIS OF MALARIA	low	GENERAL DIAGNOSIS OF MALARIA	low	GENERAL DIAGNOSIS OF MALARIA AND INTERPRETATION OF FINDINGS		low	MALARIA AND CURRENT TREATMENT METHODS	low	MALARIA AND CURRENT TREATMENT METHODS		low	MOSQUITOES AND HUMAN ENVIRONMENT	medium	USEFULNESS/ SIGNIFICANCE OF INSECTICIDES	low	SIGNIFICANCE OF INSECTICIDES FOR THE PREVENTION OF MALARIA	medium
114	Diploma	LGA non-malaria officer	5	yes							NET DISTRIBUTOR	NET DISTRIBUTOR	IT IS				medium	MODES OF MALARIA TRANSMISSION	low	BIOLOGY OF MALARIA	low	BIOLOGY OF MALARIA		low	BIOLOGY OF MALARIA	low	BIOLOGY OF MALARIA	low	BIOLOGY OF MALARIA		low	BIOLOGY OF MALARIA	low	BIOLOGY OF MALARIA	low	BIOLOGY OF MALARIA		low	BIOLOGY OF MALARIA	low	BIOLOGY OF MALARIA		low	BIOLOGY OF MALARIA AND ANOPHELINE MOSQUITOES	low	PREVENTION AND CONTROL OF MALARIA	low	PREVENTION AND CONTROL OF MALARIA	low
115	Diploma	LGA non-malaria officer	1	no	no		no										low	BIOLOGY OF MALARIA	low	LIFE CYCLE OF MALARIA	low	COMMON TERMS IN EPIDEMIOLOGY AND MALARIA POLICIES		low	LIFE CYCLE OF MALARIA	low	LIFE CYCLE OF MALARIA	low	BIOLOGY OF MALARIA AND COMMUNITY PERCEPTION ON THE DISEASE		low	DIFFERENT METHODS OF MALARIA DIAGNOSIS	low	DIFFERENT METHODS OF MALARIA DIAGNOSIS	low	DIFFERENT METHODS OF MALARIA DIAGNOSIS AND RESULTS OUTCOME		low	NATIONAL GUIDELINES FOR MANAGEMENT OF MALARIA	low	CURRENT STRATEGIES FOR MALARIA TREATMENT		medium	ENVIRONMENTAL/PERSONAL HYGIENE CONTROL FOR MOSQUITOES CONTROL	medium	IMPORTANCE OF BED NETS AND LLIN FOR THE PREVENTION OF MALARIA	medium	CONTROL OF MOSQUITOES AND PREVENTION OF MALARIA THROUGH THE USE OF INSECTICIDES SPRAY	medium
116	bachelor	LGA malaria officer	2	yes							DATA PROCESSING	MALARIA DATA ENTRY AND REPORTING	YES IT IS				low	OVERVIEW OF MALARIA	low	MODES OF MALARIA TRANSMISSION AND ITS RISK FACTORS	medium	EPIDEMIOLOGY OF MALARIA		low	BIOLOGY OF MALARIA	medium	SIGNS AND SYMPTOMS OF MALARIA	medium	BASIC FACTS ABOUT MALARIA		low	VARIOUS METHODS OF MALARIA DIAGNOSIS	low	VARIOUS METHODS OF MALARIA DIAGNOSIS	low	VARIOUS METHODS OF MALARIA DIAGNOSIS AND IT'S DIAGNOSIS		low	GUIDELINES FOR MALARIA TREATMENT	low	TREATMENT OF VARIOUS STAGES OF MALARIA TREATMENT		low	METHODS OF MALARIA VECTOR CONTROL	low	METHODS/STRATEGIES	low	BENEFITS OF CHEMICALS SPRAY FOR MALARIA CONTROL	low
117	Diploma	Non-clinical staff PHC	3	yes							MALARIA WARD FOCAL PERSON	MALARIA REPORTING AND COMMODITY MANAGEMENT	IT IS				low	BIOLOGY OF MALARIA	medium	BIOLOGY OF MALARIA	medium	EPIDEMIOLOGY OF MALARIA		medium	BIOLOGY OF MALARIA	medium	BIOLOGY OF MALARIA	low	COMMUNITY SENSITIZATION ABOUT MALARIA		medium	USES AND METHODS OF RDT FOR MALARIA TESTING	low	MICROSCOPIC DIAGNOSIS OF MALARIA	low	INTERPRETATION OF LAB RESULTS		low	NATIONAL GUIDELINES FOR MALARIA TREATMENT	medium	SEVERAL METHODS OF MALARIA TREATMENT		low	CONTROL OF MOSQUITOES BREEDING HABITATS	low	USE OF NETS/ LLIN FOR MALARIA PREVENTION	low	USE OF INSECTICIDES SPRAY FOR MALARIA PREVENTION	low
118	Diploma	LGA non-malaria officer	10	no	yes	2	yes		SEASONAL MALARIA CHEMOPREVENTION								low	BACK GROUND OF MALARIA AS A DISEASE OF PUBLIC HEALTH CONCERN	low	RISK FACTOR FOR MALARIA AND ITS MODE OF TRANSMISSION	low	MALARIA AND EPIDEMICS		medium	CLINICAL SYMPTOMS OF MALARIA	medium	SIGNS AND SYMPTOMS OF MALARIA	low	REALITY ABOUT MALARIA " A TRUE PARASITIC INFECTION"		low	DIAGNOSIS OF MALARIA	low	DIAGNOSIS OF MALARIA	low	DIAGNOSIS OF MALARIA AND RESULTS INTERPRETATION		medium	CURRENT MALARIA TREATMENT METHODS	low	CURRENT MALARIA TREATMENT METHODS		low	ENVIRONMENTAL STRATEGIES FOR MALARIA CONTROL	low	IMPORTANCE OF VECTOR CONTROL USING INSECTICIDES	low	INTRODUCTION TO THE USE OF INSECTICIDES SPRAY FOR VECTOR CONTROL	medium
119	Diploma	LGA non-malaria officer	2	yes							SURVEILLANCE	DISEASE SURVEILLANCE AND ANALYSIS	IT IS				low	LIFE CYCLE OF MALARIA	medium	MODES OF MALARIA TRANSMISSION	medium	DIFFERENT MALARIA CONTROL AND ELIMINATION POLICIES		medium	CLINICAL MANIFESTATION OF MALARIA INFECTION	medium	CLINICAL MANIFESTATION OF MALARIA INFECTION	medium	AWARENESS ON MALARIA TRANSMISSION		medium	RDT AND HOW IT CAN BE USED FOR MALARIA DIAGNOSIS	high	MICROSCOPIC DIAGNOSIS OF MALALARIA	medium	INTERPRETATION OF LAB RESULTS		low	CURRENT GUIDELINES FOR THE TREATMENT OF MALARIA	low	CURRENT GUIDELINES FOR THE TREATMENT OF MALARIA		medium	ENVIRONMENT MENTAL CONTROL	medium	USES OF LLIN AND NED NETS	high	USES OF SPRAYING FOR MALARIA VECTOR CONTROL	medium
120	Diploma	LGA non-malaria officer	10	no	yes	1	yes		DISTRIBUTOR NET TO THE COMMUNITY		M&E	DATA MANAGEMENT	IT IS				low	BASIC MALARIOLOGY	low	TRANSMISSION OF MALARIA	low	CAN NOT SUGGEST A TOPIC		low	GENERAL SIGNS AND SYMPTOMS OF MALARIA	low	GENERAL SIGNS AND SYMPTOMS OF MALARIA	low	DID NOT SUGGESTED A TOPIC		low	RDT AND ITS USAGE	medium	DIAGNOSIS OF MALARIA	low	INTERPRETATION OF MALARIA RESULTS		low	DID NOT SUGGESTED TOPIC	low	GENERAL TREATMENT OF MALARIA		low	VECTOR CONTROL FOR MALARIA CONTROL	medium	SIGNIFICANCE AND USAGE OF LLIN	low	METHODS OF MALARIA VECTOR CONTROL	low
121	Postgraduate degree	State non-malaria officer	1	yes							Data management and outbreak response preparedness and investigation	Data analysis	None				low	Epidemiology	high	Preventing measures targeting transmission	high	Control		low	Fever, chills, rigor, malaise	low	General presentation	medium	Bitterness of the mouth		high	Validation of RDTs	high	Limitations of RDTs	medium	Importance of RDT before the commencement of antimalarial therapy		low	Identification of severity of illness	high	Clinical presentation		high	Environmental sanitation	high	Handling of the LLIN. Washing, drying etc	low	Toxicity	medium
122	Postgraduate degree	State non-malaria officer	7	no	no		yes										high	All	high	All	high	All		high	All	high	All	medium	None		high	Emphasis on appropriate use Basic knowledge of the science of RTDs Infection prevention control knowledge	medium	Nil	low	Nil		high	Treatment of severe malaria Referrals	high	Nil		high	Control through vector control Use of LLIN	high	All	high	Cost effectiveness	high
123	Diploma	clinical staff PHC	8	yes													high	Nil	high	Nil	high	Prevention		high	All	high	All	low	None		high	Interpretation	high	All	high	All		high	All	high	All		high	All	high	All	medium	None	high
124	Diploma	LGA non-malaria officer	2	no	yes	1	yes										high	None	high	None	high	None		high	None	high	None	high	None		high	None	high	None	high	None		high	None	high	All		high	None	high	None	high	None	high
125	bachelor	LGA non-malaria officer	28	yes													high	None	high	Nil	high	None		medium	None	high	None	high	Yes		high	Especially at HF level	medium	None	high	None		high	None	high	Complications		high	None	high	None	low	None	low
126	bachelor	LGA malaria officer	1	yes													low	None	high	None	high	None		medium	Reminder	medium	Reminder	high	None		high	None	high	None	high	None		high	All	high	None		high	None	high	None	medium	None	medium
127	bachelor	LGA non-malaria officer	20	yes													high	None	high	None	high	All		high	None	high	None	high	None		high	None	low	None	high	None		high	None	high	None		high	None	high	Washing of LlIN	medium	None	medium
128	Diploma	State non-malaria officer	8	yes							Distribution of malaria commodities. Fumigation for malaria vector control Collection of malaria data form supported facilities and submission reports to state	As above	Actual job description				low	Parasite life cycle	high	Environmental sanitation	high	Host parasite relationship		high	Fever in malaria	high	Signs malaria in children	low	Nil		high	How to use RDT for diagnosis of malaria	medium	Thin and thick film	medium	Interpretation of malaria microscopy result		high	Drugs type for treatment of malaria	medium	Treatment of severe malaria		high	Environmental sanitation	high	Uses of bed net	low	Nil	medium
129	Postgraduate degree	LGA non-malaria officer	5	yes							Disease surveillance Investigation and reporting of disease outbreaks	As above	Actual job description				high	Malaria parasites Hosts and vectors factors that affect malaria transmission	high	Mode of parasite transmission Parasite survival in the host	high	Life cycle of malaria parasites		medium	Type of fever in patients with malaria Other specific symptoms of malaria	medium	Specific signs of malaria in children Signs of severe malaria	low	None		medium	Procedure of malaria RDT	low	Types of blood film Technique of making blood film Reading and reporting of blood film for malaria parasite	medium	How to interpret RDT and microscopy results		high	Prophylaxis treatment options Dosing regimen and duration of treatment of malaria Contraindications to different treatment options	high	Treatment of options for uncomplicated and severe malaria		high	Environmental sanitation Larva source management LLIN Indoor residual training Vector repellants	high	Importance of appropriate use of LLIN	low	None	high
130	bachelor	LGA non-malaria officer	3	no	no		no				LGA HIV Focal Person	Screening for HIV. HIV prevention activities. Referral for HIV care DOT for TB patients	Actual job description				high	Malaria life cycle Malaria parasites	high	How to prevent malaria transmission	high	Environmental control activities		medium	Symptoms of malaria	high	None	low	Nil		high	malaria RDT procedure	low	None	high	None		high	Drugs treatment of malaria Drugs for chemoprophylaxis	high	Drug for the treatment of severe malaria		high	Environmental management	high	Importance of use of bed net	high	None	high
131	Diploma	LGA non-malaria officer	4	no	no		no				Polio campaigns Community sensitization and dialogue	Preparation and implementation of polio campaigns in Hanwa ward	Current job description				low	Malaria control	high	Environmental factors that favour malaria transmission	medium	None		high	Symptoms of malaria	low	None	low	None		high	Malaria RDT procedure	low	None	low	None		high	Drug management of malaria Dose and duration of treatment	high	None		high	Environmental sanitation Management of mosquito's breeding grounds	high	Proper use of LLIN	low	None	low
132	Postgraduate degree	State non-malaria officer	5	yes							LGA disease surveillance	Reporting notifiable disease Investigating and reporting disease outbreaks	Actual job description				high	Malaria parasites	high	Life cycle Parasite host interaction	high	None		medium	Symptoms of malaria	medium	Signs of severe malaria	medium	How to address misconception regarding malaria		high	RDT procedure RDT interpretation	medium	Training on the use of microscopy to diagnose malaria	high	How to interpret microscopy and RDT results		high	Drug treatment of malaria Complications of malaria treatment	high	Treatment of simple malaria Treatment of severe malaria		high	Environmental control Indoor residual spraying	high	To to use LLIN	medium	None	medium
133	bachelor	Clinical staff PHC	1	no	no		no				Coordinating LGA health related programmes at health facilities	Coordinating Pre implementation, implementation and post implementation LGA IPDs campaigns. Supervision routine immunization activities Responding to disease outbreaks in the LGA. Chairing annual planning meetings	Current job description				high	Types and life cycle	high	Mode of transmission	high	Life cycle		high	Symptoms of malaria	high	Signs of malaria	low	None		high	Procedure and interpretation of RDT	medium	Skills required for malaria microscopy and interpretation of results	high	None		high	Drug treatment of malaria: dose, frequency and side effects	high	Treatment of severe malaria		high	Environmental sanitation	high	Importance of LLIN use	medium	None	high
134	Diploma	State non-malaria officer	4	yes							Distribution of malaria commodities Collection data from supported facilities Collation and sending report to state Vector prevention strategies	As actual job description	Is the actual job description				high	Different type of malaria parasite Breeding grounds of parasite	high	Mode of transmission Prevention of malaria transmiasion	medium	Life cycle of malaria		high	Fever in malaria Others symptoms of malaria	high	Signs of severe malaria	medium	Reasons for misconception about malaria		high	RDT procedure	medium	Techniques and interpretation malaria miscroscopy	high	How interpret diagnostic test		high	Drugs options in the treatment of malaria	medium	Treatment of severe malaria		high	Proper environmental control How to use LLIN	high	Proper use of LLIN	medium	None	high
135	Postgraduate degree	LGA non-malaria officer	24	yes							LGA disease Surveillance Officer	Surveillance of notifiable diseases Investigation and reporting of disease outbreaks Supportive supervision to facilities Polio IPDs	Actual job description				high	Malaria parasite Life cycle	high	Mode of transmission	high	Differentiate between prevention, control, elimination and eradication		high	Peculiarity of malaria fever	high	Signs of malaria in children	high	Believe model		medium	Procedure for RDT	medium	Blood film and staining methods for microscopy	high	Interpretation of microscopy result		high	Drug treatment of malaria	medium	Treatment guideline for malaria of different severity		high	Malaria parasite larval management	high	How to use LLIN	low	None	high
136	bachelor	State non-malaria officer	4	no	no		no				Pull drugs from Lagos Distribution of drugs to LGA Reverse logistics after MDAs	MDA for LF, schistosomiasis and sths .	Nil				high	Nil	high	Nil	high	Nil		high	Nil	high	Nil	high	Nil		high	Nil	high	Nil	high	Nil		high	Nil	high	Nil		high	Nil	medium	Utilization, attitude of LLiN	high	Nil	high
137	bachelor	clinical staff PHC	1	yes							Collation of data Data summary and analysis Report to DHIS2 Supportive supervision	Registration of patients and clients. Enrollment of HIV positive clients. Preserving of health records	Nil				high	Nil	high	Nil	medium	Nil		low	Nil	high	Nil	high	Nil		high	Nil	low	Nil	high	Nil		high	Nil	high	Nil		high	Nil	high	Nil	medium	Nil	low
138	bachelor	Ward disease control officer	10	no	no		no				Recording of patients Summary of data Proper records documentation and filing	Help with immunization(OPV)	Lack of manpower				high	Nil	high	Nil	high	Nil		high	Nil	high	Nil	high	Nil		high	Nil	high	Nil	high	Nil		high	Nil	high	Nil		high	Nil	high	Nil	high	Nil	high
139	Postgraduate degree	State malaria officer	3	yes							Assistant PSM officer	Procurement Bimonthly cluster review meeting Data quality checks Preparation of distribution plans for delivery commodities Preparation of state stock status report	Nil				high	Nil	high	Nil	high	Nil		high	Nil	high	Nil	high	Nil		high	Nil	high	Nil	high	Nil		high	Nil	high	Nil		high	Nil	high	Nil	medium	Nil	medium
140	bachelor	Clinical staff PHC	5	yes							Supervision of malaria program activities in the LGA, training of health workers at the facilities on malaria related issues, requisition and delivery of malaria commodities, sensitization on use of LLIN in communities, collation of malaria data from hea	Diseases surveillance activities.	Nil				high	Nil	high	Nil	high	Nil		high	Nil	high	Nil	medium	Nil		high	Sensitivity and specificity of RDT kit	medium	Nil	high	Nil		high	Nil	high	Nil		medium	Nil	medium	Nil	low	Nil	medium
141	bachelor	Non-clinical staff PHC	4	yes							Management of malaria cases and other diseases, counselling, health education, ante natal services.	Immunisation services	Nil				high	Nil	high	Nil	low	Nil		high	Nil	high	Nil	medium	Nil		high	Nil	low	Nil	medium	Nil		medium	Nil	low	Nil		low	Nil	medium	Nil	medium	Nil	low
142	Postgraduate degree	State non-malaria officer	2	no	no		no				Support SE Surveillance activities Write outbreak reports Supervisory support	Same	Nil				high	Nil	high	Nil	high	Nil		high	Nil	high	Nil	medium	Nil		high	Nil	high	Nil	high	Nil		high	Nil	high	Nil		high	Nil	medium	Nil	high	Nil	high
143	bachelor	Clinical staff PHC	3	yes							Preventive services Surveillance activities Prompt reporting Weekly reporting Sensitize health workers on diseases.	Same including Report writing	Nil				high	Nil	high	Nil	high	Nil		high	Nil	medium	Nil	low	Nil		high	Nil	high	Nil	high	Nil		high	Nil	high	Nil		high	Nil	medium	Nil	medium	Nil	high
144	Postgraduate degree	State non-malaria officer	11	no	no		no				DHIS 2 State Admin	Data validation, production of health bulletin, mentoring of medical record officers	It is the current job description				high	None	high	None	high	None		medium	None	medium	None	medium	None		high	None	high	None	high	None		high	None	high	None		high	None	high	None	high	None	high
145	Diploma	Non-clinical staff PHC	8	yes							Malaria ward focal person	Conducting malaria parasite test using Rapid Diagnostic Test	It's actual job				high	None	high	None	high	None		high	None	high	None	high	None		medium	None	high	None	high	None		high	None	high	None		high	None	medium	None	high	None	high
146	Diploma	Non-clinical staff PHC	3	yes							Malaria ward focal person	Receive drugs from central medical store, Dispense drugs to patients, prepare bimonthly returns.	It is				high	None	high	None	high	None		high	None	low	None	high	None		low	None	high	None	low	None		high	None	high	None		medium	None	medium	None	medium	None	high
147	Diploma	Non-clinical staff PHC	3	yes							Malaria ward focal person	Conduct Rapid diagnostic test, receive drugs from central medical store, Health education session	It is				high	None	high	None	medium	None		high	None	medium	None	medium	None		low	None	medium	None	high	None		high	None	high	None		high	None	low	None	medium	None	high
148	Diploma	Non-clinical staff PHC	1	yes							Malaria ward focal person	Receiving drugs from central medical store. Stocks taking, dispensing drugs to patients, prepare and submit bimonthly returns, conduct rapid diagnostic test and health education sessions.	It is the same				high	None	high	None	high	None		high	None	medium	None	high	None		low	None	high	None	low	None		high	None	high	None		high	None	low	None	medium	None	high
149	Diploma	Clinical staff PHC	2	yes							Malaria ward focal person	Receive drugs from state medical store, Display drugs on the shelves , monthly returns. Do RDT for suspected malaria cases, Conduct Health education sessions	Tt				high	None	high	None	medium	None		medium	None	high	None	high	None		medium	None	high	None	high	None		high	None	high	None		high	None	low	None	high	None	high
150	Diploma	clinical staff PHC	3	yes							Logistician	Receive drug directly from the State, monitoring of drug use, collect bi monthly returns across the health facilities in the LGA.	Same as actual				high	None	medium	None	high	None		medium	None	low	None	high	None		low	None	high	None	low	None		medium	None	high	None		low	None	medium	None	high	None	high
151	Diploma	Non-clinical staff PHC	2	yes							Malaria ward focal person	Taking care of shelves drugs, received drugs from central medical store, conduct malaria rapid diagnostic test, dispense drugs, prepare bimonthly returns, filling of tally bin cards, giving health education	Same as actual job				high	None	high	None	medium	None		low	None	low	None	medium	None		low	None	high	None	low	None		medium	None	high	None		high	None	low	None	high	None	high
152	Diploma	Non-clinical staff PHC	2	yes							Malaria ward focal person	Prepare bimonthly returns, receive drugs from central store, conduct rapid malaria diagnostic test and dispense drugs	Same as actual job				high	None	medium	None	high	None		high	None	high	None	high	None		medium	None	high	None	high	None		high	None	high	None		high	None	high	None	high	None	medium
153	Diploma	Non-clinical staff PHC	1	yes							Malaria ward focal person	Receiving drugs from central medical store, Dispense drugs, conduct rapid malaria diagnostic test	Same as actual job				high	None	medium	None	high	None		low	None	medium	None	medium	None		medium	None	high	None	medium	None		high	None	high	None		medium	None	low	None	high	None	high
154	Diploma	Non-clinical staff PHC	2	yes							Malaria ward focal person	Receive drugs from central medical store, dispense drugs, conduct health education session, prepare bimonthly returns	Same as actual job				high	None	medium	None	low	None		medium	None	high	None	high	None		low	None	high	None	high	None		high	None	high	None		medium	None	low	None	medium	None	high
155	Diploma	LGA non-malaria officer	4	no	no		no				Tuberculosis and leprosy supervisor	Conduct active TB case search, Directly observe treatment (DOTS) for TB patients, sputum collection for AFB,	Same as actual job				high	None	medium	None	medium	None		medium	None	medium	None	high	None		medium	None	high	None	medium	None		high	None	high	None		medium	None	medium	None	high	None	high
156	Diploma	Non-clinical staff PHC	2	yes							Malaria ward focal person	Conduct malaria rapid diagnostic test, receive drugs from central medical store, dispense drugs and keep records of malaria commodities	Same as actual job				high	None	high	None	high	None		high	None	high	None	high	None		high	None	high	None	high	None		high	None	high	None		high	None	high	None	high	None	high
157	Diploma	Non-clinical staff PHC	4	yes							Malaria ward focal person	Conduct health education session, perform malaria rapid diagnostic test, receive drugs from central medical store, dispense drugs to patients	Same as actual				high	None	high	None	high	None		high	None	high	None	high	None		high	None	high	None	high	None		high	None	high	None		high	None	high	None	high	None	high
158	Diploma	Non-clinical staff PHC	1	yes							Malaria Ward focal person	Receive drugs from central medical store, dispense drugs, prepare bimonthly returns, conduct health education session	Same as actual				high	None	medium	None	high	None		high	None	medium	None	medium	None		medium	None	high	None	high	None		high	None	medium	None		high	None	medium	None	high	None	high
159	bachelor	Non-clinical staff PHC	2	yes							Malaria ward focal person	Filling of bin card. Prepare bimonthly returns, conduct malaria rapid diagnostic test, Health education session, receive drugs from central medical store, dispense drugs to patient	Same as actual				high	None	high	None	high	None		high	None	high	None	medium	None		high	None	high	None	high	None		high	None	high	None		high	None	medium	None	high	None	high
160	bachelor	Clinical staff PHC	10	yes							LGA malaria focal person	Supervise the activities of the ward malaria focal person, prepare monthly close out, collect bimonthly returns, receive drugs from central medical store, Attend monthly malaria focal person meeting	Same as actual				high	None	medium	None	high	None		low	None	medium	None	medium	None		low	None	high	None	low	None		high	None	high	None		medium	None	low	None	medium	None	medium
161	bachelor	clinical staff PHC	7	no	yes	1	yes		Malaria Case management for primary health care workers		Food Scientific officer	Screening for malnutrition, health education session, food demonstration	Same as actual job				high	None	medium	None	medium	None		low	None	low	None	high	None		low	None	high	None	low	None		high	None	medium	None		medium	None	low	None	medium	None	high
162	Diploma	Non-clinical staff PHC	2	yes							Ward malaria focal person	Receive did from central medical store, dispense drugs, conduct rapid diagnostic test, prepare bimonthly returns	Same as actual				high	None	high	None	high	None		high	None	high	None	high	None		high	None	high	None	high	None		high	None	high	None		high	None	high	None	high	None	high
163	bachelor	Clinical staff PHC	3	no	no		no				Health educator	Information, education and communication activities for all disease control programmes	Same as actual				high	None	medium	None	medium	None		low	None	low	None	high	None		low	None	high	None	low	None		high	None	medium	None		medium	None	low	None	medium	None	low
164	Diploma	clinical staff PHC	5	yes							M & E officer	Data collation and validation	Same as actual				high	None	high	None	medium	None		medium	None	medium	None	high	None		medium	None	high	None	medium	None		high	None	high	None		high	None	low	None	medium	None	high
165	Diploma	Clinical staff PHC	5	no	no		no				DSNO	Surveillance activities on all diseases, active case search, disease notification and investigation, sample collection and transportation to appropriate lab	Same as actual				high	None	medium	None	medium	None		low	None	low	None	high	None		low	None	high	None	low	None		high	None	high	None		medium	None	low	None	medium	None	low
166	bachelor	State malaria officer	7	yes													low	BIOLOGY OF MALARIA	low	BIOLOGY OF MALARIA	low	EPIDEMIOLOGY OF MALARIA		low	SYMPTOMS OF MALARIA	low	SIGNS OF MALARIA	low	BIOLOGY OF MALARIA		low	BIOLOGY OF MALARIA	low	BIOLOGY OF MALARIA	low	DISCUSSION ON LABORATORY RESULTS		medium	CURRENT MALARIA GUIDELINES	low	CURRENT STRATEGIES FOR MALARIA TREATMENT		low	ENVIRONMENTAL HYGIENE FOR VECTORS CONTROL	low	USE OF BED NETS FOR THE CONTROL OF MOSQUITOES BITES	medium	USE OF INSECTICIDES FOR THE CONTROL OF MOSQUITOES BITES	medium
167	bachelor	LGA non-malaria officer	5	yes													low	Surveillance	medium	Vector control	high	Net ownership		low	Fever	medium	Temperature	low	Causes of malaria		medium	Test practical	medium	Use of microscopes	medium	Interpretation of result		high	National guideline	high	Complications		medium	Infoor spraying	high	How to use the net	medium	Chemical used	high
168	bachelor	Clinical staff PHC	10	yes							Maternal and child health	IPT to pregnant women LLIN to pregnant women at the first ANC	Same				high	None	high	None	high	None		medium	None	medium	None	high	None		high	None	high	None	high	None		high	None	medium	None		medium	None	high	None	high	None	high
169	Diploma	Non-clinical staff PHC	4	yes							Receive drugs from central medical store Monthly returns to store Health education session on Malaria Distribute LLIN to pregnant women Carry out RDT for patients	Same as actual	Same as actual				high	None	low	None	high	None		low	None	low	None	high	None		low	None	high	None	low	None		low	None	high	None		high	None	low	None	low	None	high
170	Diploma	Clinical staff PHC	10	yes							LGA malaria logistician	Distribution of drugs to each health facility in the LGA	Same as actual				high	None	medium	None	high	None		medium	None	medium	None	medium	None		medium	None	high	None	high	None		medium	None	high	None		high	None	low	None	high	None	high
171	Diploma	Non-clinical staff PHC	1	yes							Collection of malaria drugs from central medical store Dispensing of drugs to patients Coilation of Data Monthly returns	Same as actual	Same as actual				high	None	high	None	high	None		medium	None	medium	None	high	None		medium	None	high	None	high	None		medium	None	high	None		medium	None	medium	None	high	None	high
172	Diploma	Non-clinical staff PHC	2	yes							RDT Collection of commodities from central medical store	Same as actual	Same as actual				high	None	high	None	high	None		high	None	medium	None	high	None		medium	None	high	None	high	None		high	None	high	None		high	None	low	None	high	None	high
173	bachelor	LGA non-malaria officer	3	yes							Coilation and monitoring of data Surveillance of notifiable disease in the LGA	Same as actual	Same as actual				high	None	medium	None	high	None		low	None	low	None	high	None		high	None	high	None	high	None		high	None	high	None		high	None	high	None	high	None	high
174	Diploma	Non-clinical staff PHC	1	yes							Monthly returns of commodities received from the state medical store RDT	Same as actual	Same as actual				high	None	medium	None	high	None		medium	None	low	None	medium	None		high	None	high	None	high	None		medium	None	medium	None		medium	None	medium	None	medium	None	high
175	bachelor	Clinical staff PHC	8	yes							Sensitize the community on malaria control strategies Use of LLIN	Same as actual	Same as actual				high	None	low	None	medium	None		low	None	medium	None	medium	None		low	None	high	None	low	None		high	None	high	None		medium	None	low	None	medium	None	high
176	Diploma	Non-clinical staff PHC	5	yes							Ward malaria focal person	Same as actual	Same as actual				high	None	medium	None	high	None		medium	None	medium	None	medium	None		medium	None	high	None	high	None		medium	None	high	None		medium	None	low	None	high	None	high
177	Diploma	Non-clinical staff PHC	2	yes							Ward malaria focal person	Receive drugs from central medical store, dispense drugs to patient, prepare bimonthly returns, conduct malaria rapid diagnostic test	Same as actual job				high	None	medium	None	high	None		medium	None	medium	None	high	None		low	None	high	None	low	None		high	None	high	None		high	None	medium	None	medium	None	high
178	Diploma	Non-clinical staff PHC	2	yes							Ward malaria focal person	Dispensing of drugs, receiving drugs from central medical store, conduct RDT on client	Same as actual job				high	None	high	None	high	None		high	None	medium	None	high	None		high	None	high	None	high	None		high	None	high	None		high	None	medium	None	high	None	high
179	Diploma	Non-clinical staff PHC	7	yes							Malaria ward focal person	Conduct malaria Rapid diagnostic test, receive drugs from central medical store, prepare bimonthly returns	Same as actual job				medium	None	high	None	high	None		medium	None	medium	None	high	None		medium	None	high	None	high	None		high	None	high	None		high	None	medium	None	high	None	high
180	Diploma	Non-clinical staff PHC	1	yes							Ward malaria focal person	Dispense drugs, receive drugs from central medical store, conduct malaria rapid diagnostic test,	Same as actual job				high	None	medium	None	high	None		low	None	medium	None	high	None		medium	None	high	None	medium	None		medium	None	high	None		high	None	medium	None	high	None	high
181	Postgraduate degree	Clinical staff PHC	10	yes							LGA malaria focal person	Distribution of malaria drugs, ensuring use of RDT to confirm malaria, monitoring compliance to standards in malaria treatment, ensuring prevention, treatment and control of malaria in the LGA	Same as actual job				high	None	high	None	high	None		high	None	high	Effect of malaria parasite on human nutrition	high	None		high	None	high	None	high	None		high	None	high	None		high	None	high	None	high	None	high
182	bachelor	clinical staff PHC	4	yes							Assistant M & E officer	Collection and collation of data, data management, data interpretation	Same as actual job				high	None	medium	None	high	None		high	None	high	None	high	None		high	None	high	None	high	None		high	None	high	None		high	None	medium	None	medium	None	high
183	Diploma	Non-clinical staff PHC	2	yes							Malaria ward focal person	Dispensing of malaria drugs, control of malaria by using ACT drugs, Perform RDT on client, Control.	Same as actual job				high	None	high	None	high	None		high	None	medium	None	high	None		high	None	high	None	high	None		high	None	high	None		high	None	medium	None	high	None	high
184	bachelor	Clinical staff PHC	15	yes													high	None	high	None	high	None		high	None	high	None	high	None		high	None	high	None	high	None		high	None	high	None		high	None	medium	None	high	None	high
185	Diploma	Non-clinical staff PHC	1	yes							Malaria Ward focal person	Dispense drugs to client, perform RDT on client, receive drugs from central medical store	Same as actual job				high	None	medium	None	high	None		medium	None	medium	None	high	None		low	None	high	None	medium	None		high	None	medium	None		high	None	low	None	high	None	high
186	bachelor	Clinical staff PHC	3	yes							Ward malaria focal person	Testing for malaria with RDT, Dispensing of drugs to client, preparing bimonthly returns, Dispensing of Insecticide treated nets	Same as actual job				high	None	high	None	high	None		medium	None	medium	None	medium	None		high	None	high	None	high	None		high	None	high	None		high	None	high	Importance of using Bednet/LLIN	medium	None	high
187	Diploma	Clinical staff PHC	3	yes							Malaria ward focal person	Dispensing of ITNs, Dispensing of drugs, perform RDT on client, receive drugs from central medical store	Same as actual job				high	None	high	None	high	None		medium	None	medium	None	high	None		medium	None	high	None	high	None		medium	None	high	None		medium	None	high	None	high	None	high
188	bachelor	LGA non-malaria officer	13	yes							Collection and collation of all data. Monitoring and evaluation of programs	Collection and collation of data	It's the same				high	None	high	Prevention of transmission	high	None		high	None	high	None	low	None		high	None	low	None	high	None		high	None	medium	None		high	Avoidance of stagnant water	high	None	high	None	high
189	Diploma	clinical staff PHC	20	yes							Collation and entry of data Disease surveilance	Collation and entry of data Disease surveilance	NA				high	None	medium	None	high	None		high	None	high	None	medium	None		high	None	low	None	medium	None		high	None	high	None		medium	None	high	None	low	None	medium
190	Diploma	LGA non-malaria officer	10	no	yes	1	no				Supervision of immunization Activities	Supervision of immunization Activities	NA				high	None	high	None	high	None		high	None	high	None	medium	None		high	None	high	None	high	None		high	None	high	None		high	None	high	None	medium	None	medium
191	Postgraduate degree	LGA non-malaria officer	20	no	no		no				Immunization officer	Supervision of immunization activities	NA				medium	None	high	None	high	None		high	None	high	None	high	None		high	None	medium	None	high	None		high	None	high	None		high	None	high	None	medium	None	medium
192	bachelor	LGA non-malaria officer	5	no	yes	1	yes		LLIN distributor		Part of unit decision making	Decision making	NA				high	None	high	None	high	None		high	None	high	None	high	None		high	None	high	None	high	None		high	None	high	None		high	None	high	None	high	None	high
193	bachelor	LGA non-malaria officer	5	no	yes	1	yes		Malaria treatment		Supervision of immunization activities	Supervision of immunization activities	NA				high	None	high	None	high	None		high	None	high	None	medium	None		high	None	medium	None	high	None		high	None	high	None		high	None	high	None	medium	None	high
194	bachelor	State non-malaria officer	25	yes							Supervisory avtivities	Supervisory avtivities	NA				high	None	high	None	high	None		high	None	high	None	high	None		high	None	medium	None	high	None		high	None	high	None		high	None	high	None	medium	None	medium
195	bachelor	LGA malaria officer	19	yes							Logistician	Logistician	NA				high	None	high	None	medium	None		high	None	high	None	high	None		high	None	medium	None	high	None		high	None	high	None		high	None	high	None	medium	None	medium
196	Postgraduate degree	LGA non-malaria officer	2	no	yes	1	yes		LLIN workshop		Monitoring and supervision	Monitoring and supervision	NA				medium	None	high	None	high	None		high	None	high	None	high	None		high	None	medium	None	high	None		high	None	high	None		high	None	high	None	medium	None	medium
197	bachelor	LGA non-malaria officer	20	yes							Malaria control	Malaria control	NA				high	None	high	None	high	None		medium	None	medium	None	low	None		medium	None	low	None	low	None		medium	None	high	None		medium	None	medium	None	medium	None	low
198	bachelor	LGA non-malaria officer	1	no	yes	5	yes		Malaria Elimination Program								medium	None	medium	None	high	None		low	None	medium	None	low	None		medium	None	low	None	medium	None		medium	None	high	None		high	None	high	None	low	None	low
199	Postgraduate degree	Clinical staff PHC	10	yes							Prevention and treatment of diseases	Prevention and treatment of diseases	The same				medium	None	high	None	high	None		high	None	high	None	high	None		high	None	medium	None	high	None		high	None	high	None		high	None	high	None	medium	None	high
200	bachelor	clinical staff PHC	5	yes							Monitoring and evaluation of Malaria programs	Monitoring and evaluation of Malaria programs	NA				high	None	high	None	high	None		high	None	high	None	high	None		high	None	high	None	high	None		high	None	high	None		high	None	high	None	high	None	high
201	Diploma	Clinical staff PHC	19	yes													high	Nil	high	None	high	None		medium	None	medium	None	high	None		low	None	high	None	high	None		high	All	high	None		high	All	high	All	medium	None	high
202	bachelor	LGA non-malaria officer	10	yes							Active case search Work on data submission	Immunization activities	Nil				high	Nil	high	Nil	high	Nil		high	Nil	high	Nil	high	Nil		high	Nil	high	Nil	high	Nil		high	Nil	high	Nil		high	Nil	high	Nil	high	Nil	high
203	Diploma	clinical staff PHC	10	yes							Collation of data Interpretation of data Presentation of data to the state	Conducting monthly validation of the facilities. Mentoring visits to facilities	Nil				high	Nil	high	Nil	high	Nil		high	Nil	high	Nil	high	Nil		high	Nil	high	Nil	high	Nil		high	Nil	high	Nil		high	Nil	high	Nil	high	Nil	high
204	bachelor	State non-malaria officer	15	yes							Collection and validation of malaria data,data analysis	Collection, coallation and analysis of data	It's the current job				high	The topic is good	high	Improvement on environmental sanitation	high	The topic is okay		high	The topic is okay	high	The topic is okay	high	The topic is good		high	The topic will cover all areas of malaria diagnosis	high	It's okay	high	It's okay		high	The topic will cover all areas om treatment	high	It's okay		high	Biannual spay of insecticides	high	It's okay	high	Topic is okay	high
205	bachelor	LGA malaria officer	16	yes							Monitoring and evaluation of diseases	Data collection, key in data into DHIS 2	It's part of the actual job				high	No suggestion	high	Barriers in malaria transmission	high	No suggestion		medium	No suggestion, the topic is good	high	Diseases with similar signs with malaria	low	Misconception on malaria disease,The understanding of people towards malaria		high	Differential diagnosis on malaria	medium	No suggestion, the topic is okay	medium	Test result analysis		high	Effective drugs and resistance to malaria treatment, effective malaria management	high	Complete treatment of malaria to avoid resistance		high	1)Disinfecting mosquito breeding sites,2)Doors and window screens,3)indoor residual spray,4) use of bed nets,5) use of repellent	medium	1)Proper use of bed net, 2)Quality LLIN,3)Hanging of LLIN,	medium	Effects or Harzards of IRS,Suitable time for IRS	low
206	Postgraduate degree	State non-malaria officer	11	no	yes	2	no				Overseeing disease control and immunization	Overseeing surveillance,health education,Neglected tropical diseases, environmental, industrial health unit	It's the actual job description				high	No suggestion on the topic	high	No suggestion on the topic	high	No suggestion on the topic		high	No suggestion on the topic	high	No further suggestion	medium	No suggestion		medium	No suggestion	low	No further suggestion	medium	No suggestion		high	No suggestion	high	No suggestion		high	No suggestion	medium	No suggestion	medium	No suggestion	medium
207	Postgraduate degree	State non-malaria officer	30	yes							Health education	Awareness on malaria control and prevention in communities	It's part of the actual job				low	No suggestion on the topic	high	No suggestion on the topic	high	No suggestion on the topic		high	No suggestion on the topic	medium	No suggestion on the topic	medium	No suggestion on the topic		medium	No suggestion on the topic	medium	No suggestion on the topic	low	No suggestion on the topic		high	No suggestion on the topic	high	No suggestion on the topic		high	No suggestion on the topic	high	No suggestion on the topic	medium	No suggestion on the topic	medium
208	bachelor	State non-malaria officer	25	yes							Malaria coordination	Planning and coordination of malaria activities	It's part of the actual job				medium	No suggestion on the topic	high	Transmission cycle of malaria parasite	medium	No suggestion on the topic		high	No suggestion on the topic	high	No suggestion on the topic	high	No suggestion on the topic		high	No suggestion on the topic	medium	No suggestion on the topic	high	No suggestion on the topic		high	No suggestion on the topic	medium	No suggestion on the topic		high	No suggestion on the topic	high	No suggestion on the topic	medium	No suggestion on the topic	low
209	bachelor	State non-malaria officer	31	no	no		no				Overseeing disease control programs at the LGA	Annual work plan on malaria	It's part of the actual job				low	No suggestion on the topic	high	No suggestion on the topic	high	No suggestion on the topic		high	No suggestion on the topic	high	No suggestion on the topic	medium	No suggestion on the topic		high	No suggestion on the topic	medium	Availability of Microscope at the facility	high	No suggestion on the topic		high	No suggestion on the topic	high	No suggestion on the topic		medium	No suggestion on the topic	high	No suggestion on the topic	medium	No suggestion on the topic	medium
210	Diploma	LGA non-malaria officer	9	yes							Health educator	Community awareness on malaria prevention	It's part of the actual job				medium	No suggestion on the topic	high	No suggestion on the topic	high	No suggestion on the topic		medium	No suggestion on the topic	medium	No suggestion on the topic	medium	No suggestion to be included		high	No suggestion on the topic	high	No suggestion to be included	high	No suggestion to be included		medium	No suggestion on the topic	high	No suggestion on the topic		high	No suggestion on the topic	high	No suggestion on the topic	medium	No suggestion to be included	high
211	Diploma	LGA non-malaria officer	22	yes							Social mobilization	Health education to the communities on malaria prevention and control	It's part of the actual job				high	No suggestion on the topic	medium	No suggestion on the topic	high	No suggestion on the topic		medium	No suggestion on the topic	medium	No suggestion on the topic	high	No suggestion on the topic		high	No suggestion on the topic	medium	No suggestion on the topic	high	No suggestion on the topic		high	No suggestion on the topic	high	No suggestion on the topic		high	No suggestion on the topic	high	No suggestion on the topic	high	No suggestion on the topic	high
212	Diploma	LGA non-malaria officer	2	yes							Distribution of ACT	LLIN distribution	It's part of the actual job				high	No suggestion on the topic	high	No suggestion on the topic	high	No suggestion on the topic		medium	No suggestion to be included	medium	No suggestion on the topic	high	No suggestion on the topic		high	No suggestion on the topic	high	No suggestion to be included	high	No suggestion on the topic		high	No suggestion on the topic	high	No suggestion on the topic		high	No suggestion to be included	medium	No suggestion on the topic	high	No suggestion on the topic	high
213	Postgraduate degree	State malaria officer	20	yes							Coordination planning, monitoring and surpervision	Programme coordination	It's part of the actual job				high	No suggestion on the topic	high	No suggestion on the topic	high	No suggestion on the topic		high	No suggestion on the topic	high	No suggestion on the topic	high	No suggestion on the topic		high	No suggestion on the topic	high	No suggestion on the topic	high	No suggestion on the topic		high	No suggestion to be included	high	No suggestion on the topic		high	No suggestion to be included	high	No suggestion on the topic	low	No suggestion on the topic	medium
214	bachelor	Clinical staff PHC	10	yes							Receive/ take stock and manage malaria commodities, receive and validate bimonthly malaria report in all facilities in Uruan LGA,	Dispensing of drugs in the facility	Nil				medium	Nil	high	Nil	high	Nil		high	Nil	high	Nil	medium	Nil		medium	Nil	high	Nil	high	Nil		high	Nil	medium	Nil		high	Nil	medium	Nil	medium	Nil	high
215	bachelor	Clinical staff PHC	4	yes							RDT testing, outreaches for testing and treatment of malaria, management of malaria cases at the health facility	Ante natal clinic, HIV counselling and testing, distribution of ARV drug to clients,immunization, health education	Nil				high	Nil	high	Nil	low	Nil		low	Nil	low	Nil	high	Nil		low	Nil	high	Nil	low	Nil		high	Nil	high	Nil		high	Nil	low	Nil	high	Nil	high
216	bachelor	Clinical staff PHC	6	yes							Receive and dispense malaria drugs, bimonthly data entry, receive and distribute malaria commodities	Management of patients	Nil				high	Nil	high	Nil	high	Nil		high	Nil	high	Nil	high	Nil		high	Nil	medium	Nil	high	Nil		high	Nil	high	Nil		high	Nil	high	Nil	medium	Nil	medium
217	bachelor	LGA malaria officer	23	yes													medium	-	high	Malaria transmission	medium	Transmission of malaria		medium	-	medium	-	medium	-		medium	Principles of RDT	low	-	medium	MRDT		high	National guide line	medium	TREATMENT OF COMPLICATED MALARIA		medium	Net use	medium	Net ownership	low	-	low
218	Diploma	Clinical staff PHC	9	no	yes	3	no				Data collection	Same	Nil				medium	Nil	high	Nil	high	Nil		medium	Nil	high	Nil	medium	Nil		high	Nil	low	Nil	medium	Nil		medium	Nil	medium	Nil		high	Nil	medium	Nil	low	Nil	medium
219	bachelor	LGA malaria officer	12	yes							Disease surveillance, monitoring and evaluation, supportive supervision, data management	Disease surveillance, malaria control	It is				high	No	medium	No	high	No		high	No	medium	No	low	No		high	Quality control of reagent should be looked at	medium	No	high	No		high	No	high	Classification into various degrees of severity		high	Revisit Indoor residual	medium	Appropriate way of hanging net for use	high	Issue of appropriate use	high
220	bachelor	Clinical staff PHC	7	yes							Immunization, Malaria case management	Ward Focal Person	It is				medium	No	high	No	high	No		medium	No	high	No	low	No		high	No	medium	No	high	No		high	No	high	No		high	No	high	No	high	No	high
221	bachelor	Clinical staff PHC	5	yes							INVOLVED IN DISTRIBUTION CHAIN OF MALARIA COMMODITIES	SAME	SAME				high	No	high	No	high	No		high	No	high	No	high	No		high	No	high	No	high	No		high	No	high	No		high	No	high	No	high	No	high
222	bachelor	Clinical staff PHC	7	yes							Disease Surveillance	Same	Same				high	No	high	No	high	No		high	No	high	No	low	No		high	No	high	No	high	No		high	No	high	No		medium	No	high	No	high	No	high
223	Postgraduate degree	Clinical staff PHC	2	yes							Immunization, treatment of minor ailment	Same	Same				high	No	high	No	high	No		high	No	high	No	high	No		high	No	high	No	high	No		high	No	high	No		high	No	high	No	medium	No	high
224	Diploma	Clinical staff PHC	4	yes							Malaria ward focal person	Perform RDT on client, prepare bimonthly returns, dispense drugs to client, conduct health education session	Same as actual job				high	None	high	None	high	None		high	None	high	None	high	None		medium	Nome	high	None	high	None		high	None	high	None		high	None	medium	None	high	None	high
225	Diploma	Clinical staff PHC	1	yes							Malaria ward focal person	Prepare bimonthly returns, receive drugs form central medical store, dispense drugs to client, perform RDT on client	Same as actual job				high	None	medium	None	high	None		medium	None	medium	None	low	None		high	None	high	None	high	None		medium	None	medium	None		medium	None	medium	None	medium	None	medium
226	Diploma	Clinical staff PHC	7	yes							Malaria ward focal person	Perform RDT on client, record keeping, prepare bimonthly returns, conduct health education session	Same as actual job				medium	None	high	None	medium	None		high	None	high	None	low	None		low	None	medium	None	low	Nonr		high	None	medium	None		high	None	low	None	high	None	high
227	Diploma	Non-clinical staff PHC	4	yes							Malaria ward focal person	Take care of the drug shelve, receive drugs from the central medical store, dispense drugs to RDT positive client, prepare bimonthly returns, perform RDT on client	Same as actual job				high	None	high	None	high	None		medium	None	medium	None	medium	None		medium	None	high	None	medium	None		high	None	high	None		medium	None	medium	None	high	None	high
228	Diploma	Non-clinical staff PHC	3	yes							RDT Collection of malaria commodities from Central medical store	Same as actual	Same as actual				high	None	medium	None	medium	None		medium	None	low	None	high	None		medium	None	high	None	high	None		medium	None	medium	None		high	None	high	None	high	None	high
229	Diploma	Non-clinical staff PHC	26	yes							Logistics of malaria commodities	Logistics of malaria commodities	N/A				high	Nil	high	Nil	high	Nil		medium	Nil	high	Nil	high	Nil		high	Procedures for RTKs	high	Nil	high	Nil		high	Nil	high	Nil		high	Nil	medium	Nil	medium	Nil	medium
230	bachelor	LGA non-malaria officer	17	yes							Health education and awareness creation	Health education and awareness creation	N/A				high	Mode of malaria transmission	high	Nil	high	Nil		high	Recognition of malaria symptoms	high	Nil	high	Signs and symptoms associated with malaria		high	Nil	high	Microscopy techniques and identification of malaria parasites	high	Nil		high	Use of Job aid in malaria treatment	medium	Nil		high	Nil	high	Nil	medium	Nil	medium
231	Diploma	Non-clinical staff PHC	15	yes							Diagnosis and treatment of malaria	Diagnosis and treatment of malaria	N/A				high	Nil	medium	Nil	high	Nil		high	Nil	high	Nil	high	Nil		high	Nil	medium	Nil	high	Nil		high	Nil	high	Nil		high	Nil	high	Nil	medium	Nil	medium
232	Diploma	Non-clinical staff PHC	12	yes							Logistic management of malaria commodities	Logistic management of malaria commodities	N/A				high	Nil	high	Nil	high	Nil		medium	Nil	high	Nil	medium	Nil		high	Nil	medium	Nil	high	Nil		high	Nil	medium	Nil		high	Nil	high	Nil	medium	Nil	medium
233	bachelor	Non-clinical staff PHC	15	yes							Diagnosis and treatment of malaria	Diagnosis and treatment of malaria	N/A				high	Vectors for malaria transmission	high	Nil	high	Nil		high	Nil	high	Identification of malaria signs	high	Nil		high	Nil	high	Nil	high	Nil		high	Nil	high	Nil		high	Nil	high	Hanging of bed nets	medium	Nil	high
234	Diploma	Non-clinical staff PHC	6	yes							Logistics management of malaria commodities	Logistics management of malaria commodities	N/A				high	Nil	high	Nil	high	Nil		high	Nil	medium	Nil	high	Nil		high	Nil	high	Nil	medium	Nil		high	Nil	medium	Nil		high	Nil	high	Nil	high	Nil	high
235	bachelor	Non-clinical staff PHC	18	yes							Malaria diagnosis and treatment	Malaria diagnosis and treatment	N/A				high	Nil	high	Nil	medium	Nil		high	Nil	high	Nil	high	Nil		medium	Nil	high	Nil	high	Nil		high	Nil	high	Nil		high	Nil	high	Nil	medium	Nil	medium
236	Postgraduate degree	State non-malaria officer	6	no	no		no										medium	Life cycle of malaria parasite	medium	Mode of transmission	medium	-		medium	Fever	medium	Fever	medium	Causes of malaria		high	Rapid diagnostic test	medium	-	medium	Interpretation of test		high	Treatment guideline	high	-		medium	-	low	-	medium	-	high
237	bachelor	LGA malaria officer	9	yes							Malaria Control	Training of staff on malaria control, distribution of LLIN, awareness campaign, malaria data collection and analysis	Current job				medium	Methods of parasites elimination, environmental control of mosquitoes development, proper and adequate treatment of cases, individual protection such as use of LLINs, larvides control, indoor residual spraying	high	Use of LLINs	high	Residual indoor spraying		high	Symptoms of malaria	high	Signs of malaria in children below 5 years, adults, pregnant women and PLWHA	medium	Sensitization of malaria causes		high	How to RDT	high	Accuracy of microscopy in malaria infection, technicalities in the use of microscopes in malaria diagnosis	high	Interpretation of malaria test results		high	Treatment guidelines in malaria	high	Treatment of uncomplicated malaria and severe malaria		high	Use of Residual indoor spraying, LLIN, proper waste disposal, environmental control and drainage systems	high	Difference between ordinary bednets and LLIN	high	Techniques of IRS, chemicals formulations and use in IRS	high
238	bachelor	Ward malaria officer	4	yes							Drugs inspection	Logistics of heath community	No				high	Nill	high	Nill	high	Nill		high	Nil	high	Nil	high	Nil		high	Nil	high	Nil	high	Nil		high	Nil	high	Nil		high	Nil	high	Nil	low	Nil	high
239	bachelor	Ward malaria officer	3	no	yes	3	no										high	Throwing more light on the effect of malaria	high	Provision of drugs	high	Nil		high	Nil	high	Nil	high	Nil		high	Nil	low	Nil	medium	Nil		medium	Nil	high	Nil		high	Detection of malarial	high	Giving more education on how to use it	low	IRS provision	high
240	bachelor	LGA malaria officer	14	no	yes	14	yes		Logistics management of malaria commodity management malaria in pregnancy		Malaria elimination	Malaria commodity with distribution of drugs & net ,making necessary correction of data	They are all actual				medium	practical sessions	high	Nil	medium	Nil		high	Nil	high	Nil	high	Nil		medium	Procedure for RTK Use	low	microscopy techniques	medium	Nil		high	Nil	medium	Nil		high	Indoor residual spraying practicals	high	Nil	low	Practical demonstration & uses	high
241	Diploma	Ward malaria officer	10	no	yes	3	no										medium	Nil	high	Nil	high	Nil		medium	Nil	high	Nil	medium	Nil		high	Nil	low	laboratory procedures	high	Nil		medium	Nil	medium	Nil		high	Nil	high	Nil	low	Benefits of IRS	low
242	bachelor	Ward malaria officer	2	no	yes	2	no										high	Nil	high	Nil	medium	Nil		high	Nil	high	Nil	high	Nil		high	Nil	low	Nil	high	Nil		high	Nil	high	Nil		high	Nil	high	Nil	low	IRS methods	high
243	bachelor	Ward malaria officer	3	no	yes	3	no										high	Nil	high	Nil	medium	Nil		high	Nil	high	Nil	high	Nil		high	Nil	high	Nil	medium	Nil		high	Nil	high	Nil		medium	Nil	high	Nil	high	Nil	medium
244	bachelor	Ward malaria officer	2	no	yes	2	no				Treatment of malaria in pregnancy	Treatment of Malaria	N/A				high	Nil	low	Nil	high	Nil		high	Nil	high	Nil	high	Nil		high	Nil	medium	Nil	high	Nil		high	Nil	high	Nil		high	Nil	high	Nil	medium	Advantages of IRS	high
245	bachelor	Ward malaria officer	2	no	yes	2	no										high	Nil	medium	Nil	medium	Nil		high	Nil	high	Nil	high	Nil		high	Nil	low	Nil	high	Nil		medium	Nil	medium	Nil		medium	Nil	high	Nil	low	Nil	medium
246	bachelor	Ward malaria officer	5	yes							Malaria control	Malaria control	N/A				high	Nil	high	Nil	medium	Nil		high	Nil	high	Nil	medium	Nil		high	Nil	low	microscopy techniques	high	Nil		high	Nil	high	Nil		high	Nil	high	Nil	high	IRS practical demonstration and uses	medium
247	bachelor	Ward malaria officer	20	yes							Management of malaria commodities	Management of malaria commodities	N/A				high	Nil	high	Nil	high	Environmental sanitation		high	Nil	high	Nil	high	Nil		high	uses RDT among all health workers	high	microscopy techniques	high	Nil		high	Nil	high	Nil		medium	Nil	high	Nil	medium	Nil	high
248	Diploma	Ward malaria officer	3	yes							Malaria elimination	Drugs distribution	They are all actual				high	Nil	high	Nil	medium	Nil		high	Nil	medium	Nil	medium	Nil		medium	Nil	medium	microscopy techniques	medium	Nil		medium	Nil	high	Nil		medium	Nil	high	Nil	medium	Nil	medium
249	Diploma	Ward malaria officer	12	no	yes	12	yes		Malaria commodity logistics system								high	Nil	high	Awareness	high	Nil		high	Nil	medium	Nil	low	Sensitization		high	Nil	low	Provision of microscopy	high	Nil		high	Nil	low	Nil		medium	Nil	high	Nil	low	Availability of IRS	high
250	Diploma	Ward malaria officer	7	yes							Distribution of malaria commodities	Distribution of malaria commodities	N/A				high	Nil	high	Nil	high	Nil		medium	Nil	medium	Nil	high	Nil		high	Nil	medium	Nil	high	Nil		high	Nil	high	Nil		high	Nil	high	Nil	medium	Nil	medium
251	Diploma	Ward malaria officer	2	yes							Malaria elimination	Malaria elimination	N/A				high	Nil	high	Nil	medium	Nil		high	Nil	high	Nil	high	Nil		high	Nil	medium	microscopy techniques	high	Nil		high	Nil	high	Nil		high	Nil	medium	Nil	high	Nil	high
252	Diploma	Ward malaria officer	9	yes							Malaria elimination	Distribution of drugs	They are all actual				high	Nil	medium	Nil	high	Nil		high	Nil	high	Nil	medium	Nil		high	Nil	medium	Nil	high	Nil		high	Nil	medium	Nil		high	Nil	high	Nil	low	IRS practical demonstration	low
253	Diploma	Ward malaria officer	3	yes							Logistics management of malaria commodities	Logistics management of malaria commodities	N/A				high	Nil	medium	Nil	medium	Nil		medium	Nil	medium	Nil	high	Nil		high	Nil	high	Nil	medium	Nil		high	Nil	medium	Nil		high	Nil	high	Nil	medium	Nil	medium
254	Diploma	Ward malaria officer	8	yes							Management of malaria and distribution of malaria commodities	Management of malaria and distribution of malaria commodities	N/A				high	Nil	high	Nil	medium	Nil		high	Nil	high	Nil	high	Nil		high	Nil	high	Nil	high	Nil		high	Nil	high	Nil		medium	Nil	high	Nil	medium	Nil	medium
255	bachelor	Ward malaria officer	20	yes							Malaria case management	Malaria case management	N/A				high	Nil	medium	Nil	high	Nil		high	Nil	high	Nil	high	Nil		high	Nil	high	Nil	high	Nil		high	Nil	high	Nil		medium	Nil	high	Nil	low	Nil	high
256	bachelor	LGA malaria officer	22	yes													high	Nil	high	Nil	high	Nil		high	Nil	high	Nil	medium	Nil		high	Application	high	Nil	high	Nil		high	All	high	All		high	All	high	Nil	medium	Nil	high
257	bachelor	Clinical staff PHC	10	yes													high	None	high	None	medium	Nil		high	All	high	None	medium	None		high	Use	medium	None	high	None		high	Nil	high	Nil		high	Sanitation	high	None	medium	None	medium
258	bachelor	LGA non-malaria officer	7	yes													medium	None	high	Mode of transmission	medium	None		high	All	high	None	medium	None		high	All	medium	None	high	All		high	None	high	None		high	Mosquitoes management	high	Use and management	low	None	medium
259	bachelor	LGA non-malaria officer	4	yes							Clinician	Clinical	NA				high	None	high	None	high	None		high	None	high	None	medium	None		high	None	medium	None	high	None		high	None	high	None		high	None	high	None	high	None	medium
260	Postgraduate degree	LGA non-malaria officer	17	yes							Coordinating activities of NTDs	Coordinating activities of NTDs	N.A.				medium	None	medium	None	high	None		medium	None	medium	None	high	None		medium	None	low	None	low	None		low	None	low	None		high	None	medium	None	high	None	medium
261	Postgraduate degree	Clinical staff PHC	5	yes							CDMS/Malaria focal person	Collection of data	NA				high	None	high	None	high	None		high	None	high	None	high	None		high	None	medium	None	high	None		high	None	high	None		high	None	high	None	medium	None	medium
262	bachelor	LGA non-malaria officer	4	yes							Treatment of Malaria, coordinates the distribution of Malaria commodities	Treatment of Malaria, coordinates the distribution of Malaria commodities	NA				high	None	high	None	high	None		high	None	high	None	high	None		high	None	high	None	high	None		high	None	high	None		high	None	high	None	medium	None	medium
263	Postgraduate degree	LGA non-malaria officer	5	no	no		no				LGA HIV control officer	Implementing HIV control program at the LGA HIV Data Collection	Nill				high	Nill	high	Life cycle of Plasmodium	medium	Nill		high	Nill	high	Surveillance case definition	high	Nill		high	Nill	high	Nill	high	Nill		high	Drugs combination	high	Nill		high	Nill	high	Nill	high	Nill	high
264	Diploma	Ward non-malaria officer	4	no	no		no				Oversee Ward level Health activities	Oversee Ward level Health activities	Nill				medium	Nill	medium	Nill	medium	Nill		medium	Nill	high	Nill	high	Nill		high	Logistics and supply	high	Nill	high	Nill		high	Nill	high	Nill		high	Linkage to environmental sanitation	medium	Lifespan of the nets	high	Nill	high
265	Postgraduate degree	LGA non-malaria officer	18	no	no		no				Supervise Tuberculosis and leprosy activities at the LGA level, Collect quarterly Tuberculosis Data	Supervise tuberculosis and leprosy activities at the LGA	Nill				high	Nill	high	Nill	high	Surveillance		high	Nill	medium	Nill	medium	Nill		high	Nill	high	Nill	high	Nill		high	National guidelines on case management	high	Nill		high	Environmental sanitation	high	Nill	high	Effectiveness of IRS	high
266	bachelor	LGA non-malaria officer	3	yes							Monitoring and Evaluation / Data Management	Data management	Nill				high	Nill	high	Environmental Sanitation to this	medium	Nill		high	Nill	high	Nill	medium	Nill		high	Nill	high	Nill	high	Nill		high	Nill	high	Nill		high	Nill	high	Nill	high	Nill	high
267	bachelor	LGA malaria officer	2	yes							Malaria Supervision and Data Collection/validation at the LGA level	Malaria Supervision and Data validation at the LGA level	Nill				high	Nill	high	Nill	high	Surveillance priorities at each point of the continuum		high	Nill	high	Nill	high	Nill		high	Nill	high	Nill	high	Nill		high	Nill	high	Nill		high	Nill	high	Nill	high	Nill	high
268	bachelor	Ward non-malaria officer	3	yes							Supervision of health programs at the Ward level	Supervision of health programs at the Ward level	Nill				medium	Nill	high	Life cycle	high	Nill		high	Nill	high	Nill	high	Nill		high	RDT and malaria surveillance	high	Nill	high	Nill		high	Nill	high	Management of severe malaria		high	Environmental sanitation and hygiene	high	Nill	high	Implementation and Sustainability of IRS	high
269	Postgraduate degree	LGA non-malaria officer	18	yes							Collection, Collation and Analysis of Health data at the LGA level, Disease Surveillance at the LGA level	Collection, Collation and Analysis of Health data at the LGA level, Disease Surveillance at the LGA level	Nill				high	Drugs targeted at each phase of development	high	Nill	high	Emphasis on environmental sanitation		high	Nill	high	Nill	high	Nill		high	Nill	high	Microscopy interpretation	high	Nill		high	Case management policy	high	Nill		high	Environmental hygiene	high	Best use of ITN	high	Nill	high
270	bachelor	LGA non-malaria officer	1	no	yes	5	no				Coordinate HIV program at the LGA level	Coordinate HIV program at the LGA level	Nill				high	Nill	high	Nill	high	Nill		high	Nill	high	Nill	high	Nill		high	Nill	high	Nill	high	Nill		high	Nill	high	Nill		high	Personal protection	high	Nill	high	Nill	high
271	bachelor	LGA non-malaria officer	2	no	yes	5	no				Cordinate Tuberculosis and leprosy activities at the LGA,	Cordinate Tuberculosis and leprosy activities at the LGA,	Nill				high	Nill	high	Nill	high	Nill		high	Nill	high	Nill	high	Nill		high	Nill	medium	Nill	high	Nill		high	Drug resistance	high	Types of ACTs Combination		high	Nill	high	Nill	high	Nill	high
272	bachelor	LGA malaria officer	1	yes							Supervise health Officers at the LGA level and ensure that malaria commodities are accounted for.	Supervise health Officers at the LGA level and ensure that malaria commodities are accounted for.	Nill				high	Live cycle of malaria parasite	high	Malaria vectors	high	Nill		high	Nill	high	Signs of severe malaria	high	Nill		high	Nill	high	Nill	high	Nill		high	Nill	high	Nill		high	Vector control success stories	high	Nill	high	Nill	high
273	Diploma	LGA malaria officer	10	yes													high	None	high	None	high	None		high	None	high	None	high	None		high	None	medium	None	high	None		high	None	high	None		high	None	high	None	low	None	medium
274	Diploma	LGA malaria officer	3	yes													high	None	high	None	high	None		high	None	high	None	high	None		high	None	medium	None	high	None		high	None	high	None		high	None	high	None	high	None	high
275	bachelor	LGA non-malaria officer	4	yes													high	None	high	None	high	None		high	None	high	None	high	None		high	None	high	None	high	None		high	None	high	None		high	None	high	None	high	None	high
276	bachelor	Clinical staff PHC	2	no	no		no				Coordinating the entire primary health Care activities in Epie Ward 2	Coordination of PHCs in Epie ward 2	Same				medium	None	medium	None	high	None		high	None	high	None	medium	None		low	None	medium	None	high	None		high	None	high	None		high	None	low	None	low	None	medium
277	bachelor	Clinical staff PHC	2	yes							Malaria focal person	Use of RDT and microscopy for malaria diagnosis, use of IPT to pregnant women, monthly report of malaria cases	Same				high	None	medium	None	high	None		high	None	high	None	high	None		low	Selecting and identifying appropriate RDT	high	None	high	None		high	None	high	None		medium	None	high	None	medium	None	low
278	bachelor	Clinical TH	15	no	yes	6	yes		Roll Back Malaria workshop		Routine Immunisation focal person	Supervises routine immunisation at the ward level	Current job is the actual job description				low	None	low	None	high	Health workers and prevention of Malaria during pregnancy		medium	None	low	None	low	None		medium	None	medium	None	medium	None		medium	None	low	Can LLIN prevent Malaria?		high	None	high	None	low	None	low
279	Diploma	LGA non-malaria officer	6	no	no		no										medium	Basic Principles of Malaria	high	Malaria Transmission Cycle	high	Malaria Elimination Continuum		high	Malaria Clinical Presentation : History, Symptoms and Physical Examination	high	Signs of malaria	medium	Malaria Myths and Facts		high	How to do Rapid Diagnostic Tests for P. Falciparum	medium	Microscopic Procedures for Diagnosing Malaria	high	Interpretation and Reporting of RDT results		high	National Malaria Treatment Guideline	high	Malaria Treatment & Management		high	Vector Control: A Cornerstone in Malaria Elimination Campaign	high	Ownership and Utilization of LLIN	medium	Indoor Residual Spray in Malaria Elimination Campaign	high
280	bachelor	State non-malaria officer	1	yes													low	Nil	high	Nil	medium	Use of LLINs IPT and integrated vector control		high	Nil	high	Nil	high	Nil		high	Nil	medium	Nil	high	Nil		high	Routine review on treatment of malaria	high	Nil		high	Nil	high	Knowledge on bed nets translating to use.Correct use of bed nets.Benefits of use of Bednets in children and pregnant women	low	Nil	low
281	bachelor	Non-clinical staff PHC	0	no	no		no										medium	Nil	medium	Nil	medium	Nil		medium	Nil	medium	Nil	medium	Nil		medium	Nil	medium	Nil	medium	Nil		medium	Nil	medium	Nil		medium	Nil	medium	Nil	medium	Nil	medium
282	Diploma	LGA non-malaria officer	1	no	no		yes		General training on RDT								medium	Nil	medium	Nil	medium	Nil		medium	Nil	medium	Nil	medium	Nil		medium	Nil	medium	Nil	medium	Nil		medium	Nil	medium	Nil		medium	Nil	medium	Nil	medium	Nil	medium
283	bachelor	LGA malaria officer	3	no	yes	5	no				DSNO,sensitization programmes on HIV and common diseases of high priority and data collection	Disease surveillance in public and private hospitals	Not applicable				medium	Nil	high	Nil	high	Nil		high	Nil	high	Nil	high	Nil		high	Issues on reliabity of RDTs	high	Nil	high	Nil		high	Nil	high	Emergency treatment of severe malaria		high	Community involvement in malaria control	high	Nil	medium	Nil	medium
284	bachelor	LGA non-malaria officer	10	no	yes	10	yes		Malaria in pregnancy								high	Nil	high	Nil	high	Nil		high	Nil	high	Nil	high	Nil		high	Nil	high	Nil	high	Nil		high	Nil	high	Nil		high	Nil	high	Nil	high	Nil	high
285	Postgraduate degree	Clinical staff PHC	0	no	yes	4	yes		Malaria in pregnancy		Apex nurse	Coordinates nursing care activities in the Lga	Not applicable				high	Nil	high	Nil	high	Nil		high	Nil	high	Nil	high	Nil		high	Nil	high	Nil	high	Nil		high	Nil	high	Case management		high	Entomology and vector control	high	Nil	medium	Nil	high
286	Diploma	LGA non-malaria officer	4	no	no		no										low	Nil	low	Nil	high	Nil		medium	Nil	high	Nil	low	Nil		high	Nil	medium	Nil	high	Nil		medium	Nil	high	Nil		high	Nil	high	Nil	medium	Nil	high
287	Diploma	LGA non-malaria officer	2	no	no		no				AFP SURVEILLANCE	ACTIVE CASE SEARCH	N/A				high	None	high	None	high	None		medium	None	medium	None	medium	None		high	None	medium	None	high	None		high	None	medium	None		high	None	high	None	medium	2	medium
288	bachelor	LGA non-malaria officer	2	no	no		no				Collation of Data, analysis	Data collation and analysis	N/A				high	None	high	None	high	None		high	None	high	None	high	None		high	None	high	None	high	None		high	None	high	None		high	None	high	None	high	None	high
289	bachelor	LGA non-malaria officer	4	no	yes	5	no				SUPERVISES ROUTINE IMMUNISATION	SUPERVISION OF IMMUNISATION, DATA COLLECTION AND MANAGEMENT	N/A				high	None	high	None	high	None		medium	None	medium	None	medium	None		high	None	high	None	medium	None		medium	None	high	None		medium	None	high	None	high	None	medium
290	Diploma	Ward non-malaria officer	10	no	yes	3	no				Immunization	Vaccines administration, malaria diagnosis using RDT,pregnancy test, typhoid test	Same				medium	None	high	None	high	None		high	None	high	None	high	None		high	None	high	None	high	None		high	Improvement of treatment in malaria	high	None		high	None	high	LLIN chemical formulation	high	None	high
291	bachelor	LGA malaria officer	14	yes							Roll back Malaria focal person	Distribution of commodities to facilities, conducts on the job training for health facility staff, data collation	Job is the actual job description				high	None	medium	None	high	None		high	None	high	None	high	None		medium	None	high	None	high	None		high	None	high	None		high	None	medium	None	medium	None	high
292	bachelor	Clinical staff PHC	5	yes							Clinician/Health Educator	Rapid Diagnostic Testing, Diagnosis and Treatment, Immunization Activities, HIV Counseling and Testing	Same				high	None	high	None	high	None		medium	None	medium	None	medium	None		high	None	high	None	medium	None		medium	None	high	None		medium	None	medium	None	high	None	high
293	bachelor	Clinical staff PHC	2	no	no		no				Clinician/Health Educator	Immunization, Data collection	Same				medium	None	medium	None	high	None		high	None	high	None	medium	None		medium	None	medium	None	medium	None		high	None	high	None		medium	None	high	None	medium	None	medium
294	bachelor	Clinical staff PHC	6	no	no		no				Immunization activities	Immunization activities, Health Education	Same				high	None	high	None	low	None		high	None	high	None	low	None		low	None	low	None	low	None		high	None	medium	None		low	None	low	None	low	None	medium
295	bachelor	Clinical staff PHC	13	no	yes	11	no				Health Educator	Health educating mothers, caregivers and children	Same				high	None	high	None	medium	None		medium	None	medium	None	medium	None		medium	None	medium	None	medium	None		high	None	high	None		high	None	medium	None	medium	None	medium
296	bachelor	Ward malaria officer	9	yes							Malaria control, diagnosis and treatment	Malaria control, diagnosis and treatment	N/A				high	Nil	high	Nil	high	Nil		high	Nil	high	Nil	high	Recognition of malaria signs and symptoms		high	Nil	high	Nil	high	Nil		high	Nil	medium	Nil		high	Nil	high	Nil	medium	Nil	high
297	bachelor	Ward malaria officer	14	yes							Management of malaria commodities	Management of malaria commodities	N/A				high	Life cycle of malaria parasites	high	Nil	high	Nil		high	Nil	high	Nil	high	Nil		high	Nil	high	Nil	high	Nil		high	Nil	high	Nil		high	Nil	high	Nil	high	Nil	medium
298	Postgraduate degree	Ward malaria officer	11	yes							Malaria diagnosis and treatment	Malaria diagnosis and treatment	N/A				medium	Nil	high	Nil	high	Nil		high	Nil	high	Nil	medium	Nil		medium	Nil	high	Nil	high	Nil		high	Nil	high	Nil		high	Nil	medium	Nil	medium	Nil	medium
299	bachelor	Ward malaria officer	11	yes							Malaria diagnosis and treatment	Malaria diagnosis and treatment	N/A				high	Nil	high	Nil	high	Nil		high	Nil	high	Nil	high	Nil		high	Nil	medium	Nil	high	Nil		medium	Nil	high	Nil		high	Nil	high	Nil	high	Nil	high
300	bachelor	Ward malaria officer	8	yes							Treatment of malaria and management of malaria commodities	Treatment of malaria and management of malaria commodities	N/A				high	Life cycle of malaria parasite	high	Nil	high	Malaria control methods		high	Nil	high	Nil	high	Misconception of malaria signs and symptoms		high	Nil	high	Identification of malaria parasites	high	Nil		high	Nil	high	Nil		high	Nil	high	Nil	high	Nil	high
301	bachelor	Clinical staff PHC	15	yes							Distribution of malaria commodities	Distribution of malaria commodities	N/A				high	Nil	high	Nil	high	Nil		high	Nil	high	Nil	high	Nil		high	Nil	high	Nil	high	Nil		high	Nil	high	Nil		high	Nil	high	Nil	high	Advantages of IRS	medium
302	bachelor	LGA malaria officer	3	yes							Bimonthly collection and physical count of malaria commodities	Monthly Data collection on malaria	It's part of the actual job				high	No suggestion on the topic	high	Malaria Parasite replication	medium	Community participation in control of malaria		high	No suggestion on the topic	medium	No suggestion to be included	medium	Ignorance on malaria disease		high	No suggestion on the topic	low	No suggestion on the topic	high	No suggestion on the topic		high	Treatment of complicated malaria	medium	No suggestion on the topic		low	Breeding sites of the vector	medium	Proper usage of LLIN	high	Periodic spraying	medium
303	bachelor	State non-malaria officer	1	yes													medium	Basic malariology	high	Transmission of malaria	high	.-		high	Fever	high	Signs of malaria	low	Causes of malaria		high	Practical session	high	Practical	low	Hands on		high	-	medium	Different degrees of severity		medium	Vector control	medium	-	medium	Indoor spray	low
304	Diploma	LGA non-malaria officer	2	yes													high	Malariology	medium	-	high	-		medium	Fever	high	-	high	-		high	Hands on	high	-	high	-		high	Guidelines	high	-		high	Vector control	high	-	high	IRS	high
305	Diploma	Clinical staff PHC	17	no	no		no				INVOLVED IN IMMUNISATION ACTIVITIES, TAKES DELIVERIES	IMMUNISATION, DELIVERIES	N/A				high	None	medium	None	high	None		high	None	medium	None	medium	None		high	None	high	None	high	None		medium	None	low	None		medium	None	high	None	medium	None	low
306	bachelor	LGA non-malaria officer	3	no	no		yes		Malaria case management		Coordinating LGA primary health care activities	Supportive supervision of disease control programs Coordinating in LGA health planning activities	Actual job description				high	Malaria parasites Breeding areas for malaria parasites	high	Parasite vector host relationship	medium	Malaria parasite and vector		high	Symptoms of simple and severe malaria	high	Signs of severe malaria	medium	None		high	How to do malaria RDT test The draw backs of the use of RDT	medium	Interpretation of malaria microscopy result	medium	None		high	National guideline of malaria treatment	high	Treatment of simple malaria Treatment of severe malaria		high	Larva source management Environmental fumigation	high	Proper use of LLIN. Insecticide resistance in vector control	medium	None	high
307	Diploma	LGA non-malaria officer	4	yes							Distribution of malaria commodities Fumigation for malaria control Collection of Malaria data from supported facilities Collection and submission of severe malaria cases Monthly report of malaria data to state	As stated above	Actual job description				high	Life cycle of malaria parasite	high	Parasite host relationship	high	Parasite interaction with environment, vector and host		high	Symptoms of simple and severe malaria	high	Signs of severe malaria	medium	Misconceptions of malaria Causes of misconception		high	Procedure of malaria RDT Interpretation of malaria RDT	medium	Technique of malaria microscopy	high	None		high	National treatment guideline of malaria	high	Treatment of simple and severe malaria		high	Larva source management	high	Resistance to insecticide	low	None	high
308	Diploma	State malaria officer	6	no	no		no				Supplying TB commodities to facilities Collect data from facilities on TB Sending report from LGA to state	As above	Actual job description				medium	Malaria parasites	high	Mode of transmission of malaria	high	Life cycle of malaria parasites		high	Symptoms of malaria	high	Signs of malaria in children	low	None		high	How to use malaria RDT Validity of malaria RDT	medium	Techniques of malaria microscopy	high	RDT Microscopy		high	Treatment guideline	high	Treatment of severe malaria		high	Control of mosquitoes at their breeding sites	high	None	medium	None	high
309	Diploma	Ward non-malaria officer	5	no	yes	5	no				SUPERVISES IMMUNISATION ACTIVITIES	SUPERVISION OF IMMUNISATION, DATA COLLECTION	N/A				high	None	high	None	high	None		medium	2	medium	None	medium	None		high	None	high	None	medium	None		medium	None	high	None		medium	None	high	None	high	None	medium
310	Postgraduate degree	State non-malaria officer	31	no	no		no				Coordinate disease control programmes in the LGA. Supervise disease control activities.	As above	Current job actual job description				high	Life cycle of malaria parasites	high	Biting pattern of mosquitoes Stages of mosquitoes in the host	high	Malaria prevention strategies		high	Malaria fever Symptoms of malaria in children	high	Signs of severe malaria	low	None		high	role o RDTs in malaria diagnosis	medium	Malaria diagnostic techniques	medium	Interpretation of malaria microscopy		high	Drugs treatment of malaria	high	Treatment of severe malaria		high	Environmental fumigation Larva source management	high	Proper use of LLIN	low	None	medium
311	bachelor	Clinical staff PHC	6	no	yes	7	no				IMMUNIZATION ACTIVITIES	ADMINISTRATION OF VIT A, VACCINES, TREATMENT OF MINOR AILMENTS, FAMILY PLANNING	SAME				high	NONE	high	HOW MALARIA IS TRANSMITTED FROM MOSQUITOES TO HUMAN BEINGS	high	NONE		high	SYMPTOMS OF MALARIA IN PREGNANCY	high	SIGNS OF MALARIA IN PREGNANCY	high	INFLUENCE OF CULTURE AND TRADITIONAL BELIEFS ON MALARIA DIAGNOSIS AND TREATMENT		high	IMPORTANCE OF USE OF RDT	medium	NONE	high	FACTORS THAT AFFECT THE ACCURACY OF RDT		high	HOW TO USE THE TREATMENT GUIDELINES	high	TREATMENT OF MALARIA IN CHILDREN		high	NONE	high	HOW TO USE BED NETS/LLINs	high	How to use IRS, how to store it, chemical formulation of IRS and its effect on human health	high
312	Diploma	Clinical staff PHC	6	no	yes	8	no				Immunization	Administer vaccines, treat minor ailments, report data to LGA, State	Same				high	None	high	How to reduce high rate of malaria transmission	high	None		high	How to differentiate symptoms of malaria from symptoms of pregnancy and HIV, TB, Lasser fever	high	How to differentiate signs of malaria from other febrile illnesses	high	None		high	How RDT works	high	None	high	None		high	None	high	How to use the malaria treatment guideline		high	None	high	How to use the bednets/LLIN	medium	How IRS works in our homes and our health	high
313	bachelor	State malaria officer	0	yes							Undergoing training on malaria eradication	Yet to be stated, a new staff	None				high	None	high	None	high	None		high	None	high	None	high	None		high	None	high	None	high	None		high	None	high	None		high	None	high	None	high	None	high
314	bachelor	State malaria officer	1	yes							Program Management	Advocacy, communication and social mobilization, coordination, training, resource mapping	Same				high	The Malaria cycle	high	None	high	None		medium	None	medium	None	high	None		low	None	low	None	low	None		high	None	high	None		high	None	high	None	high	None	high
315	Postgraduate degree	State malaria officer	1	yes							Program Management	Coordination, Advocacy, Resource mobilization	Same				medium	None	medium	None	medium	None		medium	None	medium	None	medium	None		medium	None	medium	None	medium	None		high	None	high	None		high	None	high	None	high	None	high
316	Postgraduate degree	State malaria officer	5	yes													medium	None	medium	None	medium	None		low	None	low	None	low	None		medium	None	medium	None	medium	None		medium	None	medium	None		medium	None	medium	None	low	None	medium
317	Postgraduate degree	State malaria officer	2	yes							Logistics	Commodity distribution, Data collection	Same				medium	None	medium	None	high	None		high	None	high	None	medium	None		medium	None	high	None	high	None		medium	None	medium	None		medium	None	medium	None	high	None	high
318	bachelor	Clinical staff PHC	20	no	no		no				Immunization	Administration of vaccines, health education, data collection and reporting	Same				high	None	high	None	high	None		medium	None	medium	None	medium	None		high	None	high	None	low	None		medium	None	medium	None		low	None	medium	None	low	None	medium
319	bachelor	LGA non-malaria officer	2	no	yes	4	no										low	Nil	medium	Nil	high	Nil		high	3	low	Nil	medium	Nil		medium	Nil	low	Nil	high	Nil		medium	Nil	high	Nil		medium	Nil	high	Nil	low	Nil	medium
320	Postgraduate degree	LGA non-malaria officer	2	yes													medium	Nil	high	Modes of transmission	high	Nil		high	Nil	high	Update on specific signs of malaria	high	Nil		high	Validity of RDT	high	Nil	high	Comparing results of RDT and microscopy		high	Update on treatment guideline	high	Nil		high	Current methods of vector control	high	Nil	medium	Nil	high
321	Postgraduate degree	Ward malaria officer	1	yes							Malaria focal person	Quality data assurance	NA				high	Nil	medium	Nil	high	Nil		medium	Nil	medium	Nil	high	Nil		high	Nil	high	Nil	medium	Nil		high	Nil	high	Nil		high	Nil	high	Nil	medium	Nil	high
322	Diploma	LGA malaria officer	18	yes							Supportive supervision	Compilation of monthly report	On the job training to HCWS				high	Details	high	Details	high	Details		high	Details	high	Details	high	Details		high	Details	high	Details	high	Details		high	Details	high	Details		high	Environmental management	high	Details	high	Details	high
323	bachelor	LGA non-malaria officer	1	no	no		no										medium	Life cycle of malaria parasite	medium	Mosquitoes to human	high	Prevention and control of malaria transmission		high	Symptoms of malaria	high	Signs of malaria	high	Taboo		high	How to diagnosed malaria by RDT	medium	How to diagnosed malaria by microscopy	high	How to interpret result		high	Use of guidelines on malaria treatment	high	Management of different degrees of malaria presentation		medium	How to control vectors	high	How to use LLIN	medium	Method of IRS spraying	high
324	Diploma	LGA malaria officer	5	yes							Reporting cases from the facilities	Data validation at the end of the month	Supportive supervision				high	Life cycle of the parasite	high	Mode of transmission	high	Control measures		high	How to identity symptoms	high	How to identify signs	high	How demystified the myths		high	How to diagnosed malaria using RDT	high	How to diagnosed malaria by microscopy	high	How to interpret positive and negative results		high	How to use the guidelines in malaria management	high	How to treat malaria base on severity		high	How to control vectors	high	How to control malaria using LLIN	medium	Use of IRS in malaria control	high
325	Diploma	LGA non-malaria officer	5	no	no		yes		Continues distribution of LLIN								high	Life cycle of malaria	high	Ways of transmission	medium	Methods of prevention		medium	How to identify symptoms	medium	How to identity signs	medium	How to edu		high	How to use RDT	high	How to use microscopy	high	How to interpreted		high	How to management effectively	high	How to treated effectively		high	How to control vectors	high	How use them effectively	high	How to use it effectively	high
326	Diploma	LGA malaria officer	12	yes							Data collection	Data validation	Supportive supervision				high	Life cycle	high	Methods of malaria transmission	high	Methods malaria control		high	Symptoms of malaria	high	Signs of malaria	high	How to demystified the myths		high	How to carried out RDT	high	How carried out microscopy	high	How to interpret results		high	Guidelines	high	How to manage different types malaria		high	How to control vectors	high	Proper use of LLIN	high	How to apply IRS	high
327	Diploma	LGA non-malaria officer	10	no	yes	1	no										medium	Life cycle	high	Methods of transmission	high	Controls strategies		high	Symptoms of malaria	high	Signs of malaria	medium	Details		high	How to use RDTs	medium	Update knowledge of HCWs	high	Proper interpretation		high	Guidelines should be discussed	high	How differentiate between severe malaria and uncomplicated		high	Methods of vector control	high	How use LLIN	medium	How to use it	high
328	Diploma	LGA non-malaria officer	1	no	no		no										high	Life cycle	high	Modes of transmission	high	Methods of control		high	Symptoms	high	Signs of malaria	high	Training of HCWs/orientation of communities		low	How to the RDTs	low	Process	low	Details		medium	How to use the guidelines	low	Details		high	Environmental sanitation	medium	How to use it	low	Create awareness to community	high
329	Postgraduate degree	LGA non-malaria officer	4	no	no		no										medium	Life cycle	high	Modes of transmission	high	Methods of control		high	Symptoms	high	Signs	low	Details		high	Details	high	Details	high	Details		high	Guidelines for treatment	high	Details		high	Details	high	Details	high	Details	medium
330	bachelor	LGA non-malaria officer	2	no	no		no										high	Lifestyle	high	Details	high	Details		high	Classical symptoms	high	Classical signs	medium	Details		high	Details	high	Details	high	Details		high	Details	high	Details		high	Details	high	Details	medium	Details	high
331	Postgraduate degree	LGA non-malaria officer	8	no	no		yes		Waste management in malaria control								low	Life cycle	high	Use of net	medium	Details		medium	Details	medium	Details	high	Sentization		medium	Details	medium	Details	medium	Details		medium	Details	high	Details		high	Ways of vector control	medium	Details	medium	Types of chemical use	medium
332	bachelor	LGA non-malaria officer	6	no	yes	6	no										high	Details	high	Details	high	Details		high	Details	high	Details	high	Demystified the myths		medium	Details	low	Details	low	Details		high	Details	medium	Details		high	Ways of vector control	high	Details	medium	Details	medium
333	Postgraduate degree	State non-malaria officer	10	yes							Advocacy, communication and social mobilization	Integrated community case management on malaria	Nil				high	Life cycle of malarial parasite	high	Details in human	medium	Prevention of human and mosquetor contact		high	Details	high	Especially on children	high	Wrong views about malaria		high	RDT procedures	medium	Details	high	Details		high	Treatment regiment	high	Details		high	Environmental management	high	Sleeping inside and maintenance	medium	Precautions	high
334	bachelor	LGA non-malaria officer	12	no	yes	4	no										high	Causative organisms of malaria	high	Mode of transmission	high	None		high	Presentations of malaria for different age groups	high	Presentations for different age groups	high	Origin of the myths		high	Different types of RDT and their applications	high	Basic microscopy	high	How to interprete test results and how to discuss this with patients		high	To know different treatment regimes for different age groups	high	Identification andManagement of severe malaria		high	Methods of vector control	low	Knowledge of treatment of LLIN	high	Knowledge of IRS	high
335	bachelor	LGA non-malaria officer	0	yes													high	Parasite severity in different age groups	medium	Malaria in pregnancy	high	Vector control and elimination of breeding sites		low	None	low	None	medium	types of myths		medium	More knowledge on use of RDT	high	Increased skill in microscopy	high	Increased capacity in proper test interpretation		high	Greater capacity in malaria treatment guidelines	high	Ability to detect different degrees of malaria		medium	Strategies of vector control	medium	Treatment of LLIN	medium	Capacity on how to carry out IRS with required equipment	medium
336	Postgraduate degree	LGA non-malaria officer	1	yes							Supervision of RBM focal person Integrated supportive supervision	Intergrated supportive supervision	It is the same				medium	Control of breeding sites	high	Environmental transmission	high	The stages of the continuum		medium	Malaria symptomology	medium	Malaria signs	high	Myths of malaria		medium	Procedures of use of RDT	high	Understanding malaria microscopy	high	Correct interpretation of test results		high	Injectable malaria drugs	high	To know the progression of severity of malaria		low	New control strategies and insecticides	medium	How to improve the use of LLIN	low	Routine applications of IRS	medium
337	Diploma	Ward non-malaria officer	13	yes							Diagnosis and treatment Awareness on preventive strategies	Diagnosis, treatment, awareness creation on preventive strategies	It is the same				high	Resistance to drugs	high	More information on malaria transmission	high	Understanding the continuum		medium	Symptomology of malaria	medium	Signs of malaria	low	None		high	RDT and Malaria positive.	high	To learn microscopy	high	Proper of tests results		high	ACT	high	How to treat severe malaria		high	Use of insecticides in vector control	high	Understanding more about LLIN	high	More about IRS	high
338	Diploma	Ward non-malaria officer	3	yes							Data management, case management	These as a above	It is the same				high	Differentiation of stages	high	Methods of transmission	high	More understanding of the continuum		high	Understanding more on symptoms	high	Understanding more on signs	high	How to health educate clients on myths		high	False negative results in malaria	high	Reading of micoscopy results	high	Understanding results interpretation		high	Treatment of malaria in pregnancy	high	How to treat severe malaria		high	LLIN and environmental control strategies	high	Side effects of LLIN	high	To know more about IRS	high
339	bachelor	LGA non-malaria officer	20	yes							Logistics monitoring , commodity utilisation in health facilities	Collation, collection and analysis of data	It is the actual job				medium	Update on malaria parasite development	medium	Update on malaria transmission	high	More information on the continunm especially on resistance		high	Differentiation of other fevers	high	Differential diagnosis	high	Specific knowledge to interrupt myths in the community		medium	Monitoring of use of RDT in health facilities	high	Use of microscopy to confirm malaria	high	Identification of malaria parasite		high	Exposure to malaria case management	high	Update on complicate malaria		medium	Newer approaches to vector control	low	None	medium	Chemicals, methods, side effects of IRS	high
340	bachelor	LGA malaria officer	7	yes							Distribution of malaria commodities Collection and collation of data Reporting Facilities supervision and staff mentoring On the job training to enhance performance	The same as above	They are the same				high	Types of parasite and prevalent parasite in my environment	high	Mode of transmission of malaria	high	Interventions for prevention, early diagnosis and treatment		high	Clinical features of malaria presentations	high	Clinical picture	high	Change of belief systems towards prevention and treatment of malaria		high	Efficacy and storage of RDT. Procedures for test	high	Use of microscopy in RDT false negative	high	How to interprete test results		high	Correct treatment procedures especially malaria in pregnancy	high	Causes of severe malaria, management of severe malaria		high	IRS	high	Hanging and use of LLIN	high	Understanding IRS	high
341	Diploma	LGA non-malaria officer	10	no	no		no				DISEASE SURVEILLANCE	DATA ANALYSIS, DISEASE SURVEILLANCE, GIVES REPORT AT MONTHLY REVIEW MEETING	N/A				high	NONE	medium	NONE	high	NONE		high	NONE	high	NONE	low	NONE		high	DETECTION OF OTHER PLASMODIUM SPECIES	low	NONE	high	NONE		high	NONE	medium	OTHER DRUGS IN MALARIA TREATMENT		high	NONE	high	NONE	low	NONE	high
342	Diploma	Ward non-malaria officer	6	no	no		no				MANAGING OF MINOR ILLNESSES, TAKES DELIVERIES, SUERVISES ROUTINE IMMUNISATION, DISEASE SURVEILLANCE	SUPERVISES IMMUNISATION, TAKES DELIVERIES, DISEASE SURVEILLANCE	N/A				high	NONE	high	NONE	low	NONE		high	NONE	high	NONE	high	NONE		medium	NONE	low	NONE	medium	NONE		high	NONE	medium	NONE		high	NONE	high	NONE	medium	NONE	high
343	bachelor	LGA non-malaria officer	5	no	yes	4	yes		Data Quality Assurance on Malaria		Data management	Capturing, sending, analysing and dissemination of data to stakeholders	NA				high	Nil	medium	Nil	medium	Nil		medium	Nil	medium	Nil	low	Nil		low	Nil	medium	Nil	low	Nil		low	Nil	medium	Nil		high	Nil	low	Nil	low	Nil	medium
344	Postgraduate degree	State non-malaria officer	3	no	no		no										medium	Nil	medium	Nil	high	Strategies to attain Elimination/eradication if malaria		high	Update on the current symptoms of malaria	low	Nil	low	Nil		high	RDT vs Microscopy	high	Nil	high	Nil		high	Current treatment guideline for malaria	high	Treatment guideline		high	Effective and locally acceptable vector control measures	high	Nil	medium	Nil	high
345	Postgraduate degree	State non-malaria officer	6	no	no		yes										low	Nil	high	Nil	high	Nil		medium	Nil	medium	Nil	medium	Nil		high	Nil	high	Nil	high	Nil		high	Nil	high	Nil		high	Nil	high	Nil	medium	Nil	high
346	bachelor	LGA non-malaria officer	12	yes							MONITORING AND EVALUATION OF DATA FROM LGA HEALTH FACILITIES	COLLECT, EVALUATE AND ENTER DATA INTO DHIS	SAME				high	NONE	high	TRANSMISSION OF MALARIA IN SWARMPY AREAS	high	HOW TO CONTROL MALARIA IN SWARMPY AREAS		high	NONE	high	NONE	medium	NONE		high	NONE	high	NONE	high	NONE		high	NONE	high	NONE		high	NONE	high	NONE	medium	COMPONENTS OF IRS	high
347	Diploma	Ward non-malaria officer	8	yes							ADMINISTRATION OF THE PHC	TREATMENT OF MINOR CASES, VACCINES ADMINISTRATION	SAME				medium	NONE	medium	WAYS OF REDUCING MALARIA IN THE COMMUNITY	high	NONE		medium	SYMPTOMS OF MALARIA IN LITTLE CHILDREN	high	NONE	low	NONE		high	NONE	low	NONE	high	TEST RESULT INTERPRETATION		medium	NONE	medium	NONE		medium	NONE	high	NONE	high	NONE	high
348	Diploma	Ward non-malaria officer	2	no	yes	7	no				COORDINATION OF THE PHC	TRAINING OF IPDs HEALTH WORKERS, SUPERVISION, MEETING WITH COMMUNITY LEADERS	SAME				high	NONE	high	NONE	high	CONTROL, PREVENTION AND TREATMENT OF MALARIA		high	NONE	high	NONE	high	NONE		high	NONE	low	NONE	low	NONE		high	NONE	high	NONE		low	NONE	high	NONE	low	NONE	high
349	bachelor	LGA malaria officer	1	yes							Collect Malaria Report and Cordinate malaria activities at the LGA	Collect Malaria Report and Cordinate malaria activities at the LGA	Nill				high	Parasite species	high	Seasonal variation	high	Nill		high	Nill	high	Nill	high	Nill		high	Nill	high	Nill	high	Nill		high	Drug resistance	high	Nill		high	Nill	high	Nill	high	Nill	high
350	Diploma	Ward non-malaria officer	2	no	yes	2	no				Coordinate Health activities at the Ward level	Coordinate Health activities at the Ward level	Nill				high	Nill	medium	Nill	high	Nill		high	Community diagnosis of malaria	high	Nill	high	Nill		high	Nill	high	Nill	high	Nill		high	Nill	high	Nill		high	Nill	high	Nill	high	Chemicals use for IRS	high
351	Diploma	LGA non-malaria officer	10	no	no		no				Supervising Tuberculosis and leprosy activities at the LGA	Collect Tuberculosis and leprosy data, Manage cases of Tuberculosis and leprosy	Nill				high	Nill	high	Malaria transmission and environment	high	Nill		high	Nill	high	Nill	medium	Nill		high	Nill	high	Nill	high	Nill		high	Understanding the treatment guideline	high	Nill		high	Nill	high	Nill	high	Nill	high
352	Diploma	LGA non-malaria officer	8	yes							Disease surveillance and Outbreak response at the LGA and also data management	Disease surveillance and Outbreak response at the LGA and also data management	Nill				high	Transmission cycle of malaria	high	Nill	high	Nill		high	Nill	high	Nill	high	Nill		high	Sensitivity and Specificity of RDT	high	Nill	high	Nill		high	Classes of ACTs	high	Nill		high	Nill	high	Nill	high	Nill	high
353	Diploma	State non-malaria officer	15	no	no		no				Health Education and Health promotion, Advocacy and community engagement at the LGA level	Health Education and Health promotion, Advocacy and community engagement at the LGA level	Nill				medium	Nill	high	Nill	high	Nill		high	Community case definition	high	Nill	high	Nill		high	Nill	high	Nill	high	Nill		high	Nill	high	Nill		high	Nill	high	Logistics of net distribution	high	Nill	high
354	bachelor	LGA non-malaria officer	3	no	no		no				HIV Supervision, HIV Data collection and validation	HIV Supervision, HIV Data collection and validation	Nill				high	Nill	high	Nill	high	Nill		high	Nill	high	Nill	high	Nill		high	Nill	high	Nill	high	Nill		high	Nill	high	Nill		high	Environmental sanitation	high	Nill	high	Nill	high
355	bachelor	Ward non-malaria officer	20	no	no		no				HEAD OF FACILITY	CONSULTATION, TREATMENT, IMMUNISATION	N/A				high	NONE	high	NONE	high	NONE		high	NONE	high	NONE	high	NONE		high	NONE	high	NONE	high	NONE		high	NONE	high	NONE		high	NONE	high	NONE	high	NONE	high
356	bachelor	LGA non-malaria officer	10	no	no		no										high	Nil	high	Nil	high	Nil		high	Nil	high	Nil	high	Nil		high	Nil	high	Nil	high	Nil		high	Nil	high	Nil		high	Nil	high	Nil	high	Nil	medium
357	Diploma	LGA non-malaria officer	3	no	yes	4	yes		Roll back malaria								high	Nil	high	Nil	high	Nil		medium	Nil	medium	Nil	high	Nil		high	Nil	high	Nil	high	Nil		high	Nil	high	Nil		high	Nil	high	Nil	medium	Nil	medium
358	bachelor	LGA non-malaria officer	5	no	yes	4	yes		Roll back malaria		Nil	Nil	Nil				high	Nil	high	Nil	high	Nil		high	Nil	high	Nil	high	Nil		high	Nil	high	Nil	high	Nil		high	Nil	high	Nil		high	Nil	high	Nil	high	Nil	high
359	bachelor	LGA non-malaria officer	11	no	yes	4	yes		Roll back malaria		Nil	Nil	Nil				high	Nil	high	Nil	high	Nil		high	Nil	high	Nil	medium	Nil		medium	Nil	high	Nil	high	Nil		medium	Nil	high	Nil		high	Nil	high	Nil	medium	Nil	high
360	Diploma	LGA malaria officer	1	yes							Roll back malaria	Ijebu N/E LGA	Nil				high	Nil	high	Nil	high	Nil		high	Nil	high	Nil	high	Nil		high	Nil	high	Nil	high	Nil		high	Nil	high	Nil		high	Nil	high	Nil	high	Nil	high
361	Diploma	LGA non-malaria officer	10	no	no		no										high	Nil	high	Nil	high	Nil		high	Nil	high	Nil	high	Nil		high	Nil	high	Nil	high	Nil		high	Nil	high	Nil		high	Nil	high	Nil	high	Nil	high
362	bachelor	LGA non-malaria officer	1	no	yes	8	yes		Data quality assessment		Nil	Nil	Ni				high	Nil	high	Nil	high	Nil		high	Nil	high	Nil	medium	Nil		medium	Nil	medium	Nil	high	Nil		medium	Nil	high	Nil		high	Nil	high	Nil	high	Nil	high
363	bachelor	LGA non-malaria officer	6	no	no		yes		Malaria control and treatment of pregnant women		Nil	Nil	Nil				low	Nil	medium	Nil	high	Nil		high	Nil	high	Nil	medium	Nil		high	Nil	medium	Nil	high	Nil		high	Nil	high	Nil		medium	Nil	medium	Nil	low	Nil	low
364	bachelor	LGA non-malaria officer	20	yes													high	Nil	high	Nil	high	Nil		medium	Nil	medium	Nil	high	Nil		high	Nil	high	Nil	high	Nil		high	Nil	high	Nil		high	Nil	medium	Nil	medium	Nil	high
365	bachelor	LGA non-malaria officer	6	no	yes	4	no				Monitoring of disease trends Feedback to relevant stakeholders Supportive supervision Active case search Collection and transport of samples Coordination of surveillance activities in the LGA	Monitoring of disease trends Feedback to relevant stakeholders Supportive supervision Active case search Collection and transport of samples Coordination of surveillance activities in the LGA	NA				high	No idea	high	No idea	high	Drug treatment Environmental control		high	Fever	high	Fever Malaise	high	No idea		high	Sensitivity of available RDT in use	high	Gram staining Leishman and Giemsa staining	high	Interpretation of test strips		high	Current treatment guideline in the country Role of mothers and care givers in administration of malaria	high	Drugs of choice for treatment of different degrees of severity of malaria		high	No idea	high	Types of trearment for LLITN	high	Safety of IRIS	high
366	Postgraduate degree	Clinical staff PHC	6	yes							Collect drugs from state and distribute to facilities	Collect & collate data for action	Build capacity of staff on malaria				high	Life cycle of malaria & control of malaria	high	Life cycle & prevention of malaria	high	Malaria prevention & control		high	Manifestation of malaria	high	Signs & symptoms of malaria	medium	Misconceptions on malaria		high	Laboratory diagnosis of malaria	low	Malaria investigation	high	Investigation & interpretation of results		high	Current treatment of malaria	high	Management of severe malaria		high	Prevention and control of malaria	high	Levels of treatment of malaria parasites	high	Chemical prevention of malaria	high
367	bachelor	LGA non-malaria officer	8	no	yes	3	no				Disease surveillance	Active case search/surveillance	Surveillance in malaria				high	Sensitization	high	Life cycle of malaria	high	Prevention and control of malaria		high	Presentation of malaria	high	Sign and symptoms of malaria	medium	History of malaria		high	Diagnosis and laboratory investigation of malaria parasites	high	Diagnosis and investigation of Malaria parasites	high	Interpretation of malaria diagnostics test		high	Current treatment regimen of malaria parasites	high	Types of malaria and treatment modalities		high	Vector control of malaria parasites	high	Uses of LLIN	high	Chemical prevention of malaria parasites	high
368	Diploma	LGA non-malaria officer	8	no	no		no										low	Life cycle	high	Life cycle	medium	Control and supervision		high	Sign and symptoms	high	Signs and symptoms	low	Nil		medium	Investigation in malaria	high	Investigation in malaria	high	Investigation in malaria		high	History on malaria	high	Management of malaria		high	Prevention and control	high	Prevention and control	high	Prevention and control	high
369	bachelor	Ward non-malaria officer	5	yes													high	Life cycle	medium	Poor personal hygiene	high	Use of LLIN		high	Health education	medium	Clinical presentation of malaria infection	high	Facts on malaria		high	Diagnostic skills in malaria	high	Diagnostic skills in malaria	high	Diagnosis & investigation in malaria		high	Current treatment modalities on malaria	high	Management of various stages of malaria		high	Prevention control of malaria	high	Uses of LLIN	medium	Vector control using chemical method	high
370	Diploma	Ward non-malaria officer	4	no	no		no										high	Environmental hygiene	high	Provision of protective wears	high	LLIN		high	Clinical presentation of malaria	high	Clinical presentation of malaria	medium	Community sensitization on malaria		high	Use of RDT kit	medium	Microscopic diagnosis of malaria	medium	Interpretation of investigation results		high	Use of antimalarial drugs	high	Severity of malaria and it's management		high	Environmental hygiene	high	Provision and uses of LLIN	high	Chemical control of malaria	high
371	Diploma	LGA non-malaria officer	12	no	no		no				Surveillance	Detection and reporting of disease	It is				high	Epidemiology of malaria	high	Route of transmission	high	Prevention and control of malaria		medium	Identification of malaria symptoms	medium	Identification of malaria patients	high	Facts on malaria		high	Interpretation of results	high	Identification of malaria parasite	high	Identification of malaria parasite		medium	Guide in the treatment of malaria	high	Identifying degrees of malaria		high	Introduction of vector control measures	high	Sensitization on the importance of LLIN	medium	Uses and importance of indoor residual spray	high
372	bachelor	LGA malaria officer	8	yes							Malaria focal person	Implement all activities as regards malaria	It is				high	History of malaria parasite	high	Route of infection	high	Measures in prevention and control of malaria		high	Clinical presentation of malaria	high	Clinical manifestation of malaria	medium	Facts about malaria		high	Uses and interpretation of RDT	high	Investigation & diagnosis of malaria parasite	high	Interpretation of laboratory results		medium	Current treatment guideline on malaria	high	Management of complicated and uncomplicated malaria		medium	Environmental control of malaria	medium	Uses and importance of LLIN	high	Knowledge on indoor residual spraying	high
373	bachelor	clinical staff PHC	9	no	yes	6	no				Active case search	Data management	Case investigation and reporting of case				high	Malaria life cycle	medium	Malaria infection	high	Malaria control		medium	Clinical presentation of malaria	low	Signs of malaria	medium	Myths in malaria		high	RDT uses in malaria	high	Microscopy investigation of malaria	high	Interpretation of malaria results		high	Protocols in treatment of Malaria	high	Management of malaria		high	Environmental management of malaria	high	LLIN uses	high	Chemical control of malaria	high
374	bachelor	Clinical staff PHC	5	yes							Data entry, collection and analysis	Same	Na				medium	Don't know	high	Don't know	high	Don't know		high	Signs and symptoms of malaria	medium	Manifestation of malaria	medium	Don't know		high	Investigation in malaria	medium	Malaria microscopy	high	RDT and other forms of investigation		high	Management of malaria	high	Management of malaria		medium	Control of malaria	medium	Control of malaria	high	Control of malaria	medium
375	bachelor	Clinical staff PHC	6	yes							Supportive supervision	Distribution of commodities	NA				high	Introduction to malaria	high	Route of transmission	high	Prevention and control		high	Symptoms of malaria	high	Signs of malaria	high	Beliefs about malaria		medium	Use of RDTs	high	Use of microscope in malaria detection	high	Results interpretation		high	Treatment of malaria	high	Management of severe malaria		high	Vector control of malaria	high	Uses of LLIN	high	Chemical prevention of malaria	high
376	bachelor	LGA non-malaria officer	5	no	yes	4	yes		Can't remember								high	History of malaria	medium	Route of transmission	high	Prevention and control		high	Symptoms of malaria	medium	Clinical presentation of malaria	medium	Belief about malaria		medium	RDT in malaria diagnosis	high	Use of microscope in malaria detection	high	Results interpretation		high	SOP on malaria treatment	high	Treatment of complications of malaria		medium	Vector control of malaria	medium	LLIN uses	medium	Chemical management of malaria	high
377	bachelor	Clinical staff PHC	4	yes							Data collection from health facilities	Distribution of malaria commodities	NA				high	Development of malaria parasites	high	Infection process of malaria	high	Prevention /Control of malaria		medium	Presentation of malaria	medium	Manifestation of malaria	high	Rumours on malaria		medium	RDT functions	high	Microscopy uses	medium	Interpretation of results		high	Drug treatment for malaria	high	Management of different types of malaria		medium	Vector control	high	Importance of LLIN	medium	Importance of IRS	high
378	bachelor	Clinical staff PHC	7	no	yes	4	no				Collection, entry, analysis and interpretation of data	Monitoring and evaluation	NA				high	Malaria parasites	high	Malaria infection	high	Prevention and control		high	Symptoms of malaria	high	Signs of malaria	medium	Myths about malaria		medium	Use of RDTs	medium	Use of microscope	high	Interpretation of malaria test		high	Treatment of malaria	high	Treatment of complicated malaria		high	Vector control of malaria	high	How to use LLIN	high	Application of IRS	medium
379	bachelor	Clinical staff PHC	14	no	yes	4	no				Monthly data collection Supportive supervision	Same	NA				high	Basic information on malaria	high	Malaria transmission	high	Control and prevention		high	Complaints associated with malaria	high	Signs of malaria	high	Don't know		high	RDT and it's uses	high	Use of microscope	high	Interpretation of malaria results		high	Drug treatment in malaria	medium	Treatment of severe malaria		high	Vector control	high	LLIN use	medium	Uses of IRS	high
380	bachelor	Clinical staff PHC	7	yes							Distribution and collection of data vollection tools Supportive supervision Collation, analysis and validation of data Upload of entered data to DHIS platform	Distribution and collection of data vollection tools Supportive supervision Collation, analysis and validation of data Upload of entered data to DHIS platform	NA				high	Life cycle	high	Modes of transmission	high	Everything necessary		high	Uncommon symptoms	high	Cerebral malaria featurese	medium	No idea		high	How to use RDT How reliable are RDT kits	high	Staining techniques	high	Types of tools used for malaria diagnosis		high	National treatment guidelines	high	Efficacy of ACT currrently		high	Environmental control Drug treatment	high	Treatment of LLIN Types of LLIN	high	Everything	high
381	bachelor	Clinical staff PHC	7	no	yes	3	yes		Malaria Indicator workshop		Data collection Monitoring and evaluation Data entry DHIS uploading of data Data analysis Supportive supervision	Data collection Monitoring and evaluation Data entry DHIS uploading of data Data analysis Supportive supervision	Na				high	Everything necessary	high	Modes of transmission	high	Everything		high	Signs and symptoms of malaria	high	Everything	high	Don't know		medium	Types of RDT	medium	Use of microscopes Techniques for staining	medium	Everything		medium	Different treatment protocol for different cadres of health staff	high	Treatment of severe malaria		high	Everything	high	Types of LLIN Retreatment of LLIN	high	Everything necessary	medium
382	bachelor	clinical staff PHC	3	no	yes	4	no				Active Case search Monitoring of disease trends Collection and transport of samples and feedback Supportive supervision and monitoring of facilities	Active Case search Monitoring of disease trends Collection and transport of samples and feedback Supportive supervision and monitoring of facilities	Na				high	Life cycle of malaria	high	Modes of transmission	high	Possibility of malaria eliimination Malaria vaccine trials		high	Every clinical features of malaria	high	All clinical features of malaria	high	No idea		high	Sensitivity of RDTs	high	Staining techniques for malaria diagnosis	high	Everything		high	National abd state treatment protocols Role of patent medicine vendors	high	Use of quinine in treatment of severe malaria Drug of choice for treatment of malaria		high	All	high	Types of LLIN Treatment of LLIN	high	Possibility of operationalizing IRS	medium
383	bachelor	Clinical staff PHC	4	yes							Health Education Supportive supervision Data collection and analysis Malaria commodity distribution	Health Education Supportive supervision Data collection and analysis Malaria commodity distribution	NA				high	Basic malaria knowledge	high	Methods of transmission	high	Stage of malaria elimination in Nigeria Best practices for malaria control		high	All symptoms of malaria	high	How to recognize how severe malaria is	high	Don't know		high	Types of RDT	high	Staining methods	high	Skills for malaria result interpretation		high	Malaria treatment guideline in Nigeria	high	Drugs of choice for different types of malaria attack		high	Environmental control Role of genetics Latest trends in vector control	high	Tyoes of LLIN	high	How feasible is IRS	high
384	bachelor	Clinical staff PHC	6	yes							Collate data Write reports Malaria data analysis from the LGA Data analysis Distribution of malaria commodities	Collate data Write reports Malaria data analysis from the LGA Data analysis Distribution of malaria commodities.	NA				high	Basic things to know about malaria like epidemiology of malaria, vector and life cycle	high	Modes of transmission	high	Is malaria eradication possible in Nigeria Best practices from vointries that have controlled their Malaria very well		high	Everything	high	Everything	high	No idea		high	Types of RDT Sensitivity and specificity of RDT vis a vis gold standard diagnostic method	medium	Types of stsining techniques	high	Interpretation of malaria tests		high	National malaria treatment guideline the most current	high	Drugs of choicecfor different malaria treatment		high	Methods of vector control	high	Treatment of LLIN and length of efficacy Types of LLIN	high	Everything on IRS	high
[truncated: 68 more columns]
